# Supplementary material for: Critical Role of Klf5 in Regulating Gene Expression during Post-Eyelid Opening Maturation of Mouse Corneas
Source: PLoS One. 2012 Sep 14;7(9):e44771. doi: 10.1371/journal.pone.0044771 (PMC3443110; doi:10.1371/journal.pone.0044771)
Supplement: Table S1 — Sequence of nucleotide primers used for QPCR. (XLSX) [file pone.0044771.s004.xlsx]

## Sheet: Sheet1
A. Sybr Green Primer Pairs Used
Gene	Accession #	Size	Region	Forward (5'-3')	Reverse (5'-3')
Fabp4	NM_024406	235	84-318	GGA ACC TGG AAG CTT GTC TC	TGA TGC TCT TCA CCT TCC TG
Actb	NM_007393.1	160	792-951	AAGAGCTATGAGCTGCCTGA	TACGGATGTCAACGTCACAC
Muc20	NM_001145874	197	1948-2144	AGT GAC TCA CGA GCC ATC TG	ACC TCC CAC TTC AAG TAC CG
Notch3	NM_008716	196	1161-1356	GAC ACA AAC CCT GTG AGT GG	CAT CAG TCT CAC AGC GAG GT
Clca6	NM_207208	238	923-1160	TTC TTC TCC CTG CTG AGG AT	AGG TTT GCA AGA GCT GGT TT
Upk1b	NM_178924	198	602-799	GGG TGG AGA ATA ACG ATG CT	AGA GGA TGG CAA ATC CAA AC
Upk3b	NM_175309	227	819-1045	GTG GTC CAA CCC CAT TTA TC	AAC GTT TTC CCA TGA AGG AG
Il1a	NM_010554	201	271-471	CGG GTG ACA GTA TCA GCA AC	GAC AAA CTT CTG CCT GAC GA
Nfkb2	NM_019408	169	412-580	AAA CAG CGA GGC TTC AGA TT	GAG GTG GGT CAC TGT GTG TC
Klf4	NM_010637	232	2178-2409	TCA AGT TCC CAG CAA GTC AG	AAA CTT CCA GTC ACC CCT TG
Gkn1	NM_025466	180	492-671	AGA TTC CAG GAC CAA ACC AG	ACA ACC CCC AGA GAA CAC TC
B. Taqman Probes Used (From Applied Biosystems / Life Technologies)
Gene	ABI Taqman Assay ID
Sprr2a	Mm00845122_S1
Alox15	Mm00772337_m1
Alox12e	Mm00521331_m1
Ccnd2	Mm00438071_m1
Aqp3	Mm00507977_g1
Aqp5	Mm00437578_m1
Muc1	Mm00449604_m1
Krt12	Mm00839769_m1
Krt17	Mm00495207_m1
Slurp1	Mm00445116_g1
Lamb1-1	Mm00801853_m1
