# Supplementary material for: Critical Role of Klf5 in Regulating Gene Expression during Post-Eyelid Opening Maturation of Mouse Corneas
Source: PLoS One. 2012 Sep 14;7(9):e44771. doi: 10.1371/journal.pone.0044771 (PMC3443110; doi:10.1371/journal.pone.0044771)
Supplement: Table S2 — Most downregulated genes in PN11 Klf5 CN corneas. (XLS) [file pone.0044771.s005.xls]

## Sheet: Sheet1
Gene symbol	Description	mean log intensities for WT	mean log intensities for Klf5CN	Fold Difference in PN11 Klf5CN
Klf5	Kruppel-like factor 5	9.09902	3.86559	0.0265816
Aqp3	aquaporin 3	11.1079	7.54185	0.0844347
Folr1	folate receptor 1 (adult)	8.52241	5.01436	0.0878965
Krt4	keratin 4	7.33443	4.11963	0.107708
Serpinb3a	serine (or cysteine) peptidase inhibitor, clade B (ovalbumin), member 3A	7.1019	3.89919	0.108615
Ces3	carboxylesterase 3	8.70706	5.60464	0.116434
Gkn1	gastrokine 1	6.21471	3.34995	0.137284
Snx31	sorting nexin 31	8.59297	5.84374	0.14873
Adh6b	alcohol dehydrogenase 6B (class V)	9.35315	6.60471	0.148812
Ppp1r3c	protein phosphatase 1, regulatory (inhibitor) subunit 3C	7.13874	4.50207	0.160799
Txnip	thioredoxin interacting protein	9.2489	6.63369	0.163209
Scd2	stearoyl-Coenzyme A desaturase 2	8.87831	6.26599	0.163536
Cyp2b19	cytochrome P450, family 2, subfamily b, polypeptide 19	6.28914	3.68128	0.164042
Cnpy1	canopy 1 homolog (zebrafish)	5.95256	3.40152	0.170632
Pax6	paired box gene 6	9.08116	6.60196	0.179344
Acaa2	acetyl-Coenzyme A acyltransferase 2 (mitochondrial 3-oxoacyl-Coenzyme A thiolase)	9.39206	6.93584	0.182223
Syt7	synaptotagmin VII	7.12334	4.72998	0.190339
Sfrp1	secreted frizzled-related protein 1	9.60011	7.21265	0.191119
Paqr5	progestin and adipoQ receptor family member V	8.31797	5.98075	0.197891
Rapgef3	Rap guanine nucleotide exchange factor (GEF) 3	5.96586	3.64955	0.20078
Fgf21	fibroblast growth factor 21	6.95635	4.66013	0.203596
Acsm1	acyl-CoA synthetase medium-chain family member 1	8.38494	6.10273	0.205583
Jakmip1	janus kinase and microtubule interacting protein 1	7.63705	5.39694	0.21167
Es22	esterase 22	5.56093	3.33145	0.213236
Gldc	glycine decarboxylase	7.03318	4.82856	0.216942
Ripply3	ripply3 homolog (zebrafish)	6.98862	4.82557	0.223284
Bre	brain and reproductive organ-expressed protein	9.44523	7.28496	0.223714
Sox15	SRY-box containing gene 15	8.12799	5.97074	0.224183
Gpt	glutamic pyruvic transaminase, soluble	8.2914	6.17836	0.231159
Tkt	transketolase	9.65941	7.54896	0.231575
Stk35	serine/threonine kinase 35	6.17549	4.06558	0.231661
Ngef	neuronal guanine nucleotide exchange factor	6.49273	4.39489	0.233608
Akr1b7	aldo-keto reductase family 1, member B7	9.72963	7.63216	0.233668
Slc16a12	solute carrier family 16 (monocarboxylic acid transporters), member 12	8.59513	6.54722	0.241834
Pmm1	phosphomannomutase 1	8.67589	6.64284	0.244338
Sdc1	syndecan 1	8.00856	5.98578	0.246084
Mamdc2	MAM domain containing 2	8.04735	6.02552	0.246246
Ckmt1	creatine kinase, mitochondrial 1, ubiquitous	9.49767	7.48606	0.247996
Tm9sf2	transmembrane 9 superfamily member 2	8.91087	6.91512	0.250738
Bnc1	basonuclin 1	10.0004	8.03361	0.255815
Cps1	carbamoyl-phosphate synthetase 1	6.29408	4.33596	0.257364
Shmt1	serine hydroxymethyltransferase 1 (soluble)	5.81953	3.87595	0.259971
Angptl7	angiopoietin-like 7	11.6124	9.67609	0.261277
Ascl2	achaete-scute complex homolog 2 (Drosophila)	5.35018	3.44064	0.266177
Padi4	peptidyl arginine deiminase, type IV	6.06087	4.15816	0.267441
Fjx1	four jointed box 1 (Drosophila)	8.25141	6.35243	0.268133
Slc22a18	solute carrier family 22 (organic cation transporter), member 18	6.68378	4.79467	0.269974
Lemd1	LEM domain containing 1	5.7061	3.83112	0.272631
Prss32	protease, serine, 32	6.95297	5.1146	0.279638
Etv4	ets variant gene 4 (E1A enhancer binding protein, E1AF)	5.51342	3.68328	0.281237
Tox	thymocyte selection-associated high mobility group box	5.96808	4.13995	0.281629
Adamts18	a disintegrin-like and metallopeptidase (reprolysin type) with thrombospondin type 1 motif, 18	5.37307	3.55689	0.283972
Cd40	CD40 antigen	7.4644	5.66219	0.286735
Ednrb	endothelin receptor type B	7.68395	5.88986	0.288353
Col5a1	collagen, type V, alpha 1	10.4342	8.64616	0.289557
Gcat	glycine C-acetyltransferase (2-amino-3-ketobutyrate-coenzyme A ligase)	9.01185	7.22398	0.289599
Cyfip2	cytoplasmic FMR1 interacting protein 2	8.36553	6.58542	0.291161
Phyhip	phytanoyl-CoA hydroxylase interacting protein	7.39152	5.64778	0.298595
Necab1	N-terminal EF-hand calcium binding protein 1	7.81257	6.07174	0.299197
Dlg2	discs, large homolog 2 (Drosophila)	6.97542	5.24558	0.301485
Tacr3	tachykinin receptor 3	7.802	6.0741	0.301891
Cux2	cut-like homeobox 2	5.40628	3.68446	0.303166
Gna15	guanine nucleotide binding protein, alpha 15	7.30138	5.58137	0.303547
Mab21l1	mab-21-like 1 (C. elegans)	7.16106	5.44279	0.303913
Rasef	RAS and EF hand domain containing	7.85826	6.15676	0.307466
Hlf	hepatic leukemia factor	9.2547	7.55357	0.307545
Pkp3	plakophilin 3	7.44242	5.74276	0.307859
Cdh4	cadherin 4	6.84007	5.15191	0.310322
Dsg1a	desmoglein 1 alpha	10.5081	8.82545	0.311521
Hpgds	hematopoietic prostaglandin D synthase	8.0605	6.37824	0.311594
Clec2g	C-type lectin domain family 2, member g	6.38423	4.70305	0.311827
Col9a1	collagen, type IX, alpha 1	9.0931	7.4145	0.312386
Gsta3	glutathione S-transferase, alpha 3	10.0213	8.35556	0.315174
Anxa8	annexin A8	11.1588	9.50324	0.317406
Abhd12	abhydrolase domain containing 12	8.91498	7.26256	0.318106
Slc47a1	solute carrier family 47, member 1	8.2411	6.60351	0.321393
Capns2	calpain, small subunit 2	6.87737	5.25613	0.325056
Rasgrf1	RAS protein-specific guanine nucleotide-releasing factor 1	8.31164	6.69139	0.325279
Ttc36	tetratricopeptide repeat domain 36	8.64588	7.03074	0.326433
D4Wsu53e	DNA segment, Chr 4, Wayne State University 53, expressed	8.48481	6.87601	0.327871
Sypl	synaptophysin-like protein	9.94036	8.33692	0.329091
Cyp4a12a	cytochrome P450, family 4, subfamily a, polypeptide 12a	10.5978	8.99496	0.329219
Krt13	keratin 13	6.02579	4.42373	0.329406
Glul	glutamate-ammonia ligase (glutamine synthetase)	10.3634	8.76472	0.330177
Tmed2	transmembrane emp24 domain trafficking protein 2	8.67044	7.07241	0.330328
Wnt3a	wingless-related MMTV integration site 3A	6.90645	5.31264	0.331295
Notum	notum pectinacetylesterase homolog (Drosophila)	6.31769	4.72431	0.331394
Tns4	tensin 4	9.68779	8.10086	0.332879
Pnoc	prepronociceptin	5.3709	3.80116	0.336869
Scrn2	secernin 2	6.20666	4.64135	0.337905
Taf7	TAF7 RNA polymerase II, TATA box binding protein (TBP)-associated factor	6.70866	5.16848	0.343843
Prom2	prominin 2	7.66627	6.13317	0.345534
Msi2	Musashi homolog 2 (Drosophila)	6.57956	5.05213	0.346895
Cpd	carboxypeptidase D	6.71398	5.18758	0.347143
Chst10	carbohydrate sulfotransferase 10	6.92825	5.40249	0.347297
Ddah1	dimethylarginine dimethylaminohydrolase 1	5.59568	4.07241	0.347896
Car3	carbonic anhydrase 3	9.60089	8.07831	0.348063
Polr3g	polymerase (RNA) III (DNA directed) polypeptide G	7.13383	5.61252	0.348369
Fam176a	family with sequence similarity 176, member A	8.96485	7.44538	0.348814
Mmp14	matrix metallopeptidase 14 (membrane-inserted)	8.8423	7.32371	0.349027
Nxph4	neurexophilin 4	7.78832	6.27758	0.350931
Gjb5	gap junction protein, beta 5	6.71712	5.21988	0.35423
Ntf3	neurotrophin 3	7.78428	6.30317	0.358213
Klhl14	kelch-like 14 (Drosophila)	5.84754	4.38591	0.363083
Homer2	homer homolog 2 (Drosophila)	10.0449	8.58779	0.36423
Med12l	mediator of RNA polymerase II transcription, subunit 12 homolog (yeast)-like	8.1758	6.71926	0.364366
Chsy3	chondroitin sulfate synthase 3	8.48362	7.03502	0.366377
Fam169a	family with sequence similarity 169, member A	8.93055	7.49045	0.368542
Lypd2	Ly6/Plaur domain containing 2	12.3669	10.9326	0.370006
Sh3gl2	SH3-domain GRB2-like 2	7.59322	6.1596	0.370201
Rapgefl1	Rap guanine nucleotide exchange factor (GEF)-like 1	7.16531	5.73414	0.37083
Trpm3	transient receptor potential cation channel, subfamily M, member 3	7.78053	6.35207	0.371527
Gyg	glycogenin	11.0068	9.57994	0.371947
Echs1	enoyl Coenzyme A hydratase, short chain, 1, mitochondrial	9.89029	8.46405	0.372099
Golph3	golgi phosphoprotein 3	7.79847	6.3753	0.372892
Acsl1	acyl-CoA synthetase long-chain family member 1	7.5739	6.15898	0.375031
Rbbp4	retinoblastoma binding protein 4	8.01615	6.60312	0.375522
Mst1	macrophage stimulating 1 (hepatocyte growth factor-like)	6.45949	5.05039	0.376547
Paqr8	progestin and adipoQ receptor family member VIII	6.08574	4.67668	0.376557
Slc39a8	solute carrier family 39 (metal ion transporter), member 8	10.1591	8.75043	0.376656
Crlf1	cytokine receptor-like factor 1	8.74936	7.35208	0.379644
Plek2	pleckstrin 2	7.99969	6.60731	0.380936
Adh7	alcohol dehydrogenase 7 (class IV), mu or sigma polypeptide	9.41341	8.02502	0.381991
Hbp1	high mobility group box transcription factor 1	6.94107	5.55831	0.383484
Pigq	phosphatidylinositol glycan anchor biosynthesis, class Q	6.34594	4.96349	0.383567
Ppil6	peptidylprolyl isomerase (cyclophilin)-like 6	5.7691	4.3956	0.385954
Pdxdc1	pyridoxal-dependent decarboxylase domain containing 1	6.31564	4.94264	0.386088
Prkaa2	protein kinase, AMP-activated, alpha 2 catalytic subunit	7.08456	5.71182	0.386157
Efcab6	EF-hand calcium binding domain 6	8.9035	7.53186	0.386452
Upk1b	uroplakin 1B	11.4031	10.0317	0.386503
Syt8	synaptotagmin VIII	9.27444	7.90353	0.386647
Rhbg	Rhesus blood group-associated B glycoprotein	7.53555	6.16685	0.38724
Kif26a	kinesin family member 26A	7.7385	6.38536	0.391439
Tbc1d8	TBC1 domain family, member 8	5.53754	4.18496	0.391591
Wee1	WEE 1 homolog 1 (S. pombe)	6.11926	4.77038	0.392597
Prdx6	peroxiredoxin 6	11.677	10.3288	0.39276
Mgst2	microsomal glutathione S-transferase 2	7.15524	5.80962	0.393485
Gpd1l	glycerol-3-phosphate dehydrogenase 1-like	6.80926	5.46444	0.393703
Dgat2	diacylglycerol O-acyltransferase 2	7.09715	5.75322	0.393946
Mettl7a1	methyltransferase like 7A1	9.12746	7.78962	0.395613
Glt25d2	glycosyltransferase 25 domain containing 2	8.36704	7.03106	0.396123
Erc2	ELKS/RAB6-interacting/CAST family member 2	6.11935	4.7867	0.397038
Map2k7	mitogen-activated protein kinase kinase 7	5.34302	4.01194	0.397471
Gpc2	glypican 2 (cerebroglycan)	5.63348	4.31479	0.400899
Psat1	phosphoserine aminotransferase 1	9.83304	8.51957	0.402352
Ddr1	discoidin domain receptor family, member 1	6.3148	5.00135	0.402358
Cyp3a13	cytochrome P450, family 3, subfamily a, polypeptide 13	8.7963	7.48511	0.402988
Arsj	arylsulfatase J	7.26179	5.95202	0.403385
Lrrc26	leucine rich repeat containing 26	9.69868	8.38973	0.403615
Nrxn1	neurexin I	9.3878	8.08178	0.404435
Rnf39	ring finger protein 39	5.66441	4.36471	0.406211
Akr1c13	aldo-keto reductase family 1, member C13	7.77038	6.47713	0.408031
Prkcz	protein kinase C, zeta	5.34159	4.05062	0.408676
Vamp3	vesicle-associated membrane protein 3	6.99268	5.70226	0.408832
Plscr4	phospholipid scramblase 4	8.68373	7.39693	0.409859
Nqo1	NAD(P)H dehydrogenase, quinone 1	8.19927	6.91298	0.410004
Lancl1	LanC (bacterial lantibiotic synthetase component C)-like 1	10.417	9.14109	0.412962
Cdo1	cysteine dioxygenase 1, cytosolic	11.7846	10.5104	0.413454
S1pr5	sphingosine-1-phosphate receptor 5	7.85364	6.57998	0.413609
Xpa	xeroderma pigmentosum, complementation group A	8.69526	7.42335	0.414111
Mgat3	mannoside acetylglucosaminyltransferase 3	7.96527	6.6967	0.415071
Syne1	synaptic nuclear envelope 1	5.71524	4.44767	0.415359
Papss2	3@#$%&-phosphoadenosine 5@#$%&-phosphosulfate synthase 2	7.54111	6.27467	0.415684
Bcl2l13	BCL2-like 13 (apoptosis facilitator)	10.1259	8.86567	0.417486
Apoc1	apolipoprotein C-I	9.64381	8.38617	0.418228
Kidins220	kinase D-interacting substrate 220	6.42832	5.17183	0.418561
Fam184b	family with sequence similarity 184, member B	6.38174	5.12951	0.419799
Fam123b	family with sequence similarity 123, member B	7.82381	6.57373	0.420425
Tpm3	tropomyosin 3, gamma	5.50777	4.25847	0.420652
Pla2g5	phospholipase A2, group V	7.22124	5.97332	0.421055
Il20rb	interleukin 20 receptor beta	7.83543	6.58851	0.421347
Rapgef4	Rap guanine nucleotide exchange factor (GEF) 4	5.67543	4.42969	0.421692
Tc2n	tandem C2 domains, nuclear	5.36521	4.12055	0.422007
Sytl1	synaptotagmin-like 1	9.70396	8.46291	0.423065
Reep6	receptor accessory protein 6	7.57135	6.33035	0.423079
Zmat5	zinc finger, matrin type 5	7.04635	5.80637	0.423379
Hspa1a	heat shock protein 1A	10.7114	9.47624	0.424795
Cfc1	cripto, FRL-1, cryptic family 1	5.97243	4.73825	0.425084
Ptdss2	phosphatidylserine synthase 2	6.31904	5.08509	0.425152
Unc5a	unc-5 homolog A (C. elegans)	5.70617	4.47411	0.425709
Cbln1	cerebellin 1 precursor protein	10.2354	9.0039	0.425863
Lynx1	Ly6/neurotoxin 1	8.74428	7.51476	0.426459
Erp27	endoplasmic reticulum protein 27	5.33643	4.10732	0.426581
Kcnd3	potassium voltage-gated channel, Shal-related family, member 3	7.19114	5.96479	0.427397
St8sia6	ST8 alpha-N-acetyl-neuraminide alpha-2,8-sialyltransferase 6	9.30073	8.07679	0.428112
Asb13	ankyrin repeat and SOCS box-containing 13	6.22984	5.00794	0.428718
Fhit	fragile histidine triad gene	6.97459	5.75846	0.430436
Rnf114	ring finger protein 114	7.63273	6.41766	0.430752
Dnaja4	DnaJ (Hsp40) homolog, subfamily A, member 4	6.09572	4.88172	0.431072
Kcnv1	potassium channel, subfamily V, member 1	5.40234	4.19162	0.432053
Cux1	cut-like homeobox 1	7.83361	6.62359	0.432263
Proca1	protein interacting with cyclin A1	5.8856	4.67734	0.43279
Slc4a11	solute carrier family 4, sodium bicarbonate transporter-like, member 11	6.42784	5.22034	0.433018
Sgk3	serum/glucocorticoid regulated kinase 3	6.87715	5.66995	0.433108
Fahd2a	fumarylacetoacetate hydrolase domain containing 2A	8.25903	7.05245	0.433295
Net1	neuroepithelial cell transforming gene 1	9.2152	8.01064	0.433902
Gltscr2	glioma tumor suppressor candidate region gene 2	9.27616	8.07222	0.434088
Exph5	exophilin 5	8.88749	7.68369	0.43413
Rab3d	RAB3D, member RAS oncogene family	9.82024	8.62084	0.435456
Mccc2	methylcrotonoyl-Coenzyme A carboxylase 2 (beta)	6.81166	5.61418	0.436036
Rap1gap	Rap1 GTPase-activating protein	8.63653	7.44125	0.436702
Svip	small VCP/p97-interacting protein	8.74331	7.55277	0.438139
Myo5c	myosin VC	6.12365	4.93359	0.438285
B3galt2	UDP-Gal:betaGlcNAc beta 1,3-galactosyltransferase, polypeptide 2	5.43398	4.25336	0.441162
Ltb4r2	leukotriene B4 receptor 2	6.77711	5.59824	0.441697
Hs3st3b1	heparan sulfate (glucosamine) 3-O-sulfotransferase 3B1	7.65858	6.48014	0.441829
Tsc22d3	TSC22 domain family, member 3	10.1544	8.97611	0.441869
Kif1c	kinesin family member 1C	6.56291	5.3888	0.443157
Art4	ADP-ribosyltransferase 4	7.51276	6.33998	0.443566
Klhl8	kelch-like 8 (Drosophila)	6.13879	4.96772	0.444092
Limk2	LIM motif-containing protein kinase 2	9.50555	8.33607	0.444582
Tmem41a	transmembrane protein 41a	8.8194	7.65038	0.444723
Spaca1	sperm acrosome associated 1	5.81426	4.64571	0.444868
Adrb2	adrenergic receptor, beta 2	9.59226	8.42494	0.445248
Lrrc51	leucine rich repeat containing 51	5.91978	4.75656	0.446515
Rab25	RAB25, member RAS oncogene family	10.3971	9.23501	0.446855
Ankrd22	ankyrin repeat domain 22	8.28828	7.1262	0.446868
Fam101b	family with sequence similarity 101, member B	6.0391	4.87733	0.446964
Bdh1	3-hydroxybutyrate dehydrogenase, type 1	5.30322	4.14287	0.447404
Ovol2	ovo-like 2 (Drosophila)	6.76231	5.60334	0.447832
Mpst	mercaptopyruvate sulfurtransferase	8.48939	7.3318	0.448261
Ace2	angiotensin I converting enzyme (peptidyl-dipeptidase A) 2	6.45448	5.29866	0.448811
Tmigd1	transmembrane and immunoglobulin domain containing 1	8.75053	7.59586	0.449169
Pole4	polymerase (DNA-directed), epsilon 4 (p12 subunit)	8.98217	7.83317	0.450938
Clic3	chloride intracellular channel 3	10.3002	9.15121	0.450941
F3	coagulation factor III	10.2416	9.095	0.451692
Sema3c	sema domain, immunoglobulin domain (Ig), short basic domain, secreted, (semaphorin) 3C	7.95686	6.8107	0.451826
Oip5	Opa interacting protein 5	5.29612	4.15009	0.451867
St3gal6	ST3 beta-galactoside alpha-2,3-sialyltransferase 6	6.90518	5.76319	0.453134
Gsta2	glutathione S-transferase, alpha 2 (Yc2)	10.1669	9.02784	0.454049
Unc84a	unc-84 homolog A (C. elegans)	6.85925	5.7213	0.454405
Rassf7	Ras association (RalGDS/AF-6) domain family (N-terminal) member 7	9.77433	8.64036	0.45566
Plod1	procollagen-lysine, 2-oxoglutarate 5-dioxygenase 1	10.7537	9.62227	0.45645
Zfp146	zinc finger protein 146	6.10884	4.98224	0.457994
Myh14	myosin, heavy polypeptide 14	9.75117	8.62863	0.459284
Pm20d1	peptidase M20 domain containing 1	6.00095	4.8801	0.459823
Sphkap	SPHK1 interactor, AKAP domain containing	8.6112	7.49538	0.461429
Lig3	ligase III, DNA, ATP-dependent	5.33671	4.2236	0.462296
Dab1	disabled homolog 1 (Drosophila)	6.93995	5.83032	0.463413
Pitpnb	phosphatidylinositol transfer protein, beta	6.18593	5.07657	0.4635
Tnpo2	transportin 2 (importin 3, karyopherin beta 2b)	6.54651	5.43911	0.46413
Gdi2	guanosine diphosphate (GDP) dissociation inhibitor 2	8.47622	7.36914	0.464233
Nostrin	nitric oxide synthase trafficker	5.63532	4.52954	0.464651
Rdh18	retinol dehydrogenase 18	6.64927	5.54471	0.465044
Sdr42e1	short chain dehydrogenase/reductase family 42E, member 1	8.69647	7.5937	0.465622
Lrig1	leucine-rich repeats and immunoglobulin-like domains 1	10.4609	9.36072	0.466445
Dbp	D site albumin promoter binding protein	9.25527	8.15598	0.466746
Retsat	retinol saturase (all trans retinol 13,14 reductase)	5.75588	4.65849	0.467361
Dact2	dapper homolog 2, antagonist of beta-catenin (xenopus)	5.65773	4.56462	0.46875
Lamb1-1	laminin B1 subunit 1	6.62883	5.53826	0.469576
Cgref1	cell growth regulator with EF hand domain 1	7.74037	6.65043	0.469781
Klra18	killer cell lectin-like receptor, subfamily A, member 18	5.56077	4.47531	0.471242
Kbtbd11	kelch repeat and BTB (POZ) domain containing 11	8.72684	7.64563	0.472632
Pgap2	post-GPI attachment to proteins 2	8.84519	7.76538	0.473091
Ube2g2	ubiquitin-conjugating enzyme E2G 2	5.57798	4.49908	0.47339
Tex261	testis expressed gene 261	8.05653	6.9792	0.473905
Pla2g12a	phospholipase A2, group XIIA	6.71479	5.63758	0.473944
Abcb9	ATP-binding cassette, sub-family B (MDR/TAP), member 9	5.55163	4.47984	0.475728
Cd109	CD109 antigen	9.1151	8.04368	0.47585
Dpep1	dipeptidase 1 (renal)	10.497	9.42794	0.476633
Slc25a10	solute carrier family 25 (mitochondrial carrier, dicarboxylate transporter), member 10	6.01418	4.94561	0.476791
Ano4	anoctamin 4	5.90742	4.84166	0.477721
Mycl1	v-myc myelocytomatosis viral oncogene homolog 1, lung carcinoma derived (avian)	8.20579	7.14047	0.477867
Gnptab	N-acetylglucosamine-1-phosphate transferase, alpha and beta subunits	5.4417	4.37944	0.478881
Galnt4	UDP-N-acetyl-alpha-D-galactosamine:polypeptide N-acetylgalactosaminyltransferase 4	10.4505	9.3886	0.479004
Fam134c	family with sequence similarity 134, member C	5.37147	4.31101	0.479479
Fam89a	family with sequence similarity 89, member A	6.26137	5.20155	0.479692
Mreg	melanoregulin	11.2731	10.216	0.48061
Trp63	transformation related protein 63	5.48639	4.43027	0.480924
Mtm1	X-linked myotubular myopathy gene 1	7.59932	6.54397	0.48118
Fabp6	fatty acid binding protein 6, ileal (gastrotropin)	7.65742	6.60865	0.48338
Kif21a	kinesin family member 21A	9.30898	8.2659	0.48529
Procr	protein C receptor, endothelial	7.54099	6.49872	0.485563
Efna4	ephrin A4	7.43523	6.39452	0.486088
Bok	BCL2-related ovarian killer protein	9.52675	8.4863	0.486176
Dusp12	dual specificity phosphatase 12	5.45361	4.41356	0.486311
Slitrk6	SLIT and NTRK-like family, member 6	6.70377	5.66411	0.486442
Card14	caspase recruitment domain family, member 14	6.07177	5.03277	0.486665
Ppfibp2	protein tyrosine phosphatase, receptor-type, F interacting protein, binding protein 2	8.75759	7.71924	0.486884
Tmpo	thymopoietin	5.55537	4.52337	0.489032
Dst	dystonin	8.09166	7.06119	0.489551
Mobkl2c	MOB1, Mps One Binder kinase activator-like 2C (yeast)	5.51958	4.49173	0.49044
Gchfr	GTP cyclohydrolase I feedback regulator	8.57957	7.5518	0.490468
Wnt11	wingless-related MMTV integration site 11	8.94728	7.92094	0.490954
Lrtm2	leucine-rich repeats and transmembrane domains 2	6.01887	4.99438	0.491584
Cyp4f15	cytochrome P450, family 4, subfamily f, polypeptide 15	5.69176	4.66844	0.491983
Npnt	nephronectin	11.0402	10.019	0.4927
Dapl1	death associated protein-like 1	11.9756	10.9562	0.493308
Klk11	kallikrein related-peptidase 11	6.94158	5.92255	0.493448
Acer3	alkaline ceramidase 3	5.84827	4.82976	0.493626
Ucp3	uncoupling protein 3 (mitochondrial, proton carrier)	5.59111	4.57267	0.49365
Cyp2s1	cytochrome P450, family 2, subfamily s, polypeptide 1	7.88015	6.86472	0.494681
Gstt3	glutathione S-transferase, theta 3	8.2363	7.22634	0.49656
Acy3	aspartoacylase (aminoacylase) 3	6.11556	5.11066	0.498305
Egf	epidermal growth factor	5.62728	4.62263	0.498391
Stc2	stanniocalcin 2	6.8324	5.83181	0.499796
