# Supplementary material for: Critical Role of Klf5 in Regulating Gene Expression during Post-Eyelid Opening Maturation of Mouse Corneas
Source: PLoS One. 2012 Sep 14;7(9):e44771. doi: 10.1371/journal.pone.0044771 (PMC3443110; doi:10.1371/journal.pone.0044771)
Supplement: Table S3 — Most upregulated genes in PN11 Klf5 CN corneas. (XLS) [file pone.0044771.s006.xls]

## Sheet: Sheet1
Gene symbol	Description	mean log intensities for WT	mean log intensities for Klf5CN	Fold Difference
Sftpd	surfactant associated protein D	4.11202	11.3585	151.844
Ccl8	chemokine (C-C motif) ligand 8	5.31382	12.0356	105.553
Expi	extracellular proteinase inhibitor	6.16245	12.549	83.6637
Lcn2	lipocalin 2	6.71847	12.0595	40.5323
Retnla	resistin like alpha	5.61863	10.9503	40.2699
Ppbp	pro-platelet basic protein	3.44064	8.686	37.9324
Ltf	lactotransferrin	6.85052	12.0553	36.8806
Cd209e	CD209e antigen	3.32193	8.16818	28.7651
Cxcl3	chemokine (C-X-C motif) ligand 3	3.32193	8.12616	27.9394
Hp	haptoglobin	3.62729	8.35463	26.4893
S100a9	S100 calcium binding protein A9 (calgranulin B)	5.63825	10.3624	26.4305
Ear11	eosinophil-associated, ribonuclease A family, member 11	3.32193	8.01176	25.8095
Spink12	serine peptidase inhibitor, Kazal type 11	3.45178	7.98995	23.2341
Cxcl17	chemokine (C-X-C motif) ligand 17	5.24764	9.51097	19.2039
Cxcl2	chemokine (C-X-C motif) ligand 2	3.34995	7.36768	16.1978
Cytip	cytohesin 1 interacting protein	5.55099	9.53603	15.8349
Flt1	FMS-like tyrosine kinase 1	4.11145	8.09316	15.7984
Cxcl5	chemokine (C-X-C motif) ligand 5	6.61452	10.5606	15.4126
Krt16	keratin 16	6.73834	10.6747	15.3091
Sprr1a	small proline-rich protein 1A	5.85767	9.67687	14.1154
Nrsn1	neurensin 1	3.55983	7.24159	12.8328
Ms4a6d	membrane-spanning 4-domains, subfamily A, member 6D	5.45511	9.07237	12.2717
Socs3	suppressor of cytokine signaling 3	6.08159	9.66167	11.9595
Slfn4	schlafen 4	3.87203	7.426	11.745
Slco1a5	solute carrier organic anion transporter family, member 1a5	3.53989	7.07361	11.5813
S100a8	S100 calcium binding protein A8 (calgranulin A)	7.24815	10.7247	11.1314
Ccl9	chemokine (C-C motif) ligand 9	6.51693	9.99113	11.1132
Spink5	serine peptidase inhibitor, Kazal type 5	5.37593	8.81237	10.8261
Cd14	CD14 antigen	6.11054	9.53182	10.7129
Cp	ceruloplasmin	7.60075	10.9787	10.3957
Clec4d	C-type lectin domain family 4, member d	3.72431	7.0832	10.2595
Stfa2l1	stefin A2 like 1	5.88047	9.22156	10.1337
Ccl6	chemokine (C-C motif) ligand 6	5.42363	8.75479	10.0642
Ifi203	interferon activated gene 203	5.10717	8.29492	9.11189
Chi3l1	chitinase 3-like 1	7.81418	10.9839	8.99885
Ccl5	chemokine (C-C motif) ligand 5	3.32193	6.47393	8.88887
Gcnt2	glucosaminyl (N-acetyl) transferase 2, I-branching enzyme	5.21042	8.3228	8.64808
Sprr2a	small proline-rich protein 2A	3.32193	6.43	8.62228
Alox15	arachidonate 15-lipoxygenase	6.68252	9.74214	8.33753
Acpp	acid phosphatase, prostate	4.13611	7.18912	8.29942
Ccl7	chemokine (C-C motif) ligand 7	3.64456	6.69683	8.29516
Tm4sf1	transmembrane 4 superfamily member 1	7.39428	10.434	8.22343
Cxcl1	chemokine (C-X-C motif) ligand 1	5.99321	9.00667	8.07499
Htra4	HtrA serine peptidase 4	3.32193	6.32617	8.02355
Il1b	interleukin 1 beta	4.95165	7.95405	8.01332
Nckap1l	NCK associated protein 1 like	3.43513	6.41675	7.89873
Krt23	keratin 23	5.26929	8.24052	7.84205
Plb1	phospholipase B1	4.04941	7.00685	7.76744
Pmaip1	phorbol-12-myristate-13-acetate-induced protein 1	4.71323	7.66462	7.73494
Slc26a4	solute carrier family 26, member 4	3.38494	6.33238	7.71379
Saa3	serum amyloid A 3	4.14283	7.05089	7.50608
Stra6	stimulated by retinoic acid gene 6	3.68306	6.58618	7.48042
Gch1	GTP cyclohydrolase 1	4.6645	7.56225	7.45263
Srgn	serglycin	8.09299	10.9848	7.42186
Serpinb6b	serine (or cysteine) peptidase inhibitor, clade B, member 6b	6.8759	9.76533	7.40978
Tnc	tenascin C	3.89715	6.75864	7.26766
Casp4	caspase 4, apoptosis-related cysteine peptidase	3.66441	6.50174	7.14696
F5	coagulation factor V	5.61723	8.43304	7.04114
Il1r2	interleukin 1 receptor, type II	4.27235	7.08356	7.01873
Zbp1	Z-DNA binding protein 1	3.90919	6.70522	6.94527
Mrc1	mannose receptor, C type 1	8.23954	11.0172	6.85753
Ccl2	chemokine (C-C motif) ligand 2	3.54172	6.31081	6.81678
Clca2	chloride channel calcium activated 2	3.32193	6.08023	6.76599
Krt18	keratin 18	8.84481	11.5907	6.70799
Cd209d	CD209d antigen	4.85097	7.59155	6.68339
Ccl17	chemokine (C-C motif) ligand 17	3.7181	6.45677	6.67455
Krt17	keratin 17	8.53303	11.2539	6.59275
Abp1	amiloride binding protein 1 (amine oxidase, copper-containing)	3.783	6.49759	6.56407
Nlrp10	NLR family, pyrin domain containing 10	3.32193	6.033	6.54807
Myl1	myosin, light polypeptide 1	3.32193	6.02924	6.53103
Csf3r	colony stimulating factor 3 receptor (granulocyte)	4.34198	7.01232	6.36579
Dio2	deiodinase, iodothyronine, type II	5.20948	7.85786	6.26963
Mmp12	matrix metallopeptidase 12	4.08386	6.71798	6.20796
Apob48r	apolipoprotein B48 receptor	4.04511	6.666	6.15129
Ccl9	chemokine (C-C motif) ligand 9	5.28412	7.88715	6.07561
Mmp3	matrix metallopeptidase 3	8.90429	11.4885	5.99666
Gpr171	G protein-coupled receptor 171	3.33145	5.91425	5.99101
Cd163	CD163 antigen	7.07875	9.65527	5.96499
Clec4a3	C-type lectin domain family 4, member a3	5.28956	7.86542	5.96226
Ccl12	chemokine (C-C motif) ligand 12	5.61783	8.18274	5.91718
Orm1	orosomucoid 1	3.32193	5.87634	5.87427
Ifi44	interferon-induced protein 44	5.21698	7.75377	5.80296
Adam8	a disintegrin and metallopeptidase domain 8	5.32633	7.85897	5.7863
Clec7a	C-type lectin domain family 7, member a	5.81453	8.34348	5.77151
Mgl1	macrophage galactose N-acetyl-galactosamine specific lectin 1	6.12215	8.6452	5.74796
P2ry10	purinergic receptor P2Y, G-protein coupled 10	3.40152	5.91797	5.72172
Fcgr2b	Fc receptor, IgG, low affinity IIb	8.00376	10.5027	5.65254
Slpi	secretory leukocyte peptidase inhibitor	4.99969	7.49318	5.63139
Lilrb3	leukocyte immunoglobulin-like receptor, subfamily B (with TM and ITIM domains), member 3	4.36713	6.84825	5.58331
Tcfec	transcription factor EC	3.32193	5.79123	5.53775
Plek	pleckstrin	6.00952	8.46932	5.5014
Faim3	Fas apoptotic inhibitory molecule 3	3.32193	5.75318	5.39361
Ncf1	neutrophil cytosolic factor 1	5.29632	7.72169	5.37167
Moxd1	monooxygenase, DBH-like 1	5.32904	7.75012	5.35572
Ltb	lymphotoxin B	3.53346	5.95453	5.35568
Trem1	triggering receptor expressed on myeloid cells 1	4.17634	6.58959	5.32673
Calcb	calcitonin-related polypeptide, beta	3.96203	6.37525	5.32662
Itgb2	integrin beta 2	5.46047	7.87274	5.32311
Sprr2f	small proline-rich protein 2F	3.32193	5.72899	5.30392
Ccr1	chemokine (C-C motif) receptor 1	5.61093	8.01076	5.27741
Ecm1	extracellular matrix protein 1	8.69171	11.0746	5.21566
Ptprc	protein tyrosine phosphatase, receptor type, C	6.59631	8.97741	5.20934
Cd53	CD53 antigen	6.62073	8.99634	5.18955
Slc15a3	solute carrier family 15, member 3	3.92128	6.2915	5.1702
Clec4a2	C-type lectin domain family 4, member a2	4.88931	7.24967	5.13498
Il1f9	interleukin 1 family, member 9	4.88418	7.23381	5.09694
Oasl1	2@#$%&-5@#$%& oligoadenylate synthetase-like 1	5.47359	7.81128	5.05493
F10	coagulation factor X	3.37793	5.71405	5.04943
Il1f6	interleukin 1 family, member 6	3.90867	6.24303	5.04327
Bbox1	butyrobetaine (gamma), 2-oxoglutarate dioxygenase 1 (gamma-butyrobetaine hydroxylase)	3.80827	6.13619	5.02081
Ear2	eosinophil-associated, ribonuclease A family, member 2	6.15177	8.45587	4.93859
Mcam	melanoma cell adhesion molecule	6.24646	8.5358	4.88832
C4b	complement component 4B (Childo blood group)	6.86796	9.15301	4.87381
Fcgr3	Fc receptor, IgG, low affinity III	7.24746	9.52832	4.85968
Sell	selectin, lymphocyte	3.60991	5.88311	4.83394
Cd74	CD74 antigen (invariant polypeptide of major histocompatibility complex, class II antigen-associated)	9.04349	11.3009	4.78126
Ccr2	chemokine (C-C motif) receptor 2	4.92808	7.17731	4.75429
C3	complement component 3	6.98525	9.23427	4.7536
Alox5ap	arachidonate 5-lipoxygenase activating protein	7.09746	9.34628	4.75294
Ccl24	chemokine (C-C motif) ligand 24	3.32193	5.56591	4.73702
Csf2rb2	colony stimulating factor 2 receptor, beta 2, low-affinity (granulocyte-macrophage)	5.44966	7.68294	4.70202
Bves	blood vessel epicardial substance	4.27685	6.48915	4.63413
Cd209b	CD209b antigen	3.55328	5.75426	4.59792
Tnfrsf13b	tumor necrosis factor receptor superfamily, member 13b	3.97173	6.17234	4.59674
Oas2	2@#$%&-5@#$%& oligoadenylate synthetase 2	4.59613	6.78831	4.56996
Mmp9	matrix metallopeptidase 9	4.14212	6.33248	4.56419
S1pr3	sphingosine-1-phosphate receptor 3	6.50107	8.69002	4.55974
Ccr5	chemokine (C-C motif) receptor 5	4.52054	6.69217	4.50532
Pdlim4	PDZ and LIM domain 4	6.93037	9.1014	4.50345
Tmem8	transmembrane protein 8 (five membrane-spanning domains)	4.37527	6.5457	4.50158
C5ar1	complement component 5a receptor 1	4.60327	6.76733	4.48174
Fpr2	formyl peptide receptor 2	3.76632	5.92129	4.45359
Emilin2	elastin microfibril interfacer 2	6.23263	8.38233	4.43736
H2-Eb1	histocompatibility 2, class II antigen E beta	5.73464	7.88202	4.43023
Snap25	synaptosomal-associated protein 25	3.6842	5.83113	4.42884
Pbp2	phosphatidylethanolamine binding protein 2	4.83595	6.98022	4.42069
Bst1	bone marrow stromal cell antigen 1	3.32193	5.45535	4.38756
Ifit1	interferon-induced protein with tetratricopeptide repeats 1	7.35042	9.47941	4.37411
Cpn1	carboxypeptidase N, polypeptide 1	3.48716	5.61261	4.36339
Slfn1	schlafen 1	3.58273	5.70032	4.33968
Glipr1	GLI pathogenesis-related 1 (glioma)	4.77468	6.88173	4.30809
Krt8	keratin 8	10.1123	12.215	4.29498
Tyrobp	TYRO protein tyrosine kinase binding protein	7.56973	9.66886	4.28451
Pak3	p21 protein (Cdc42/Rac)-activated kinase 3	4.24922	6.34765	4.28243
Fcer1g	Fc receptor, IgE, high affinity I, gamma polypeptide	7.49566	9.59084	4.27279
Ccl22	chemokine (C-C motif) ligand 22	3.44917	5.54176	4.26513
Ccl19	chemokine (C-C motif) ligand 19	6.18369	8.27546	4.26271
Cd3g	CD3 antigen, gamma polypeptide	3.32193	5.41113	4.25512
Btla	B and T lymphocyte associated	3.9809	6.06442	4.2384
Slco2a1	solute carrier organic anion transporter family, member 2a1	6.09568	8.1788	4.23723
Mtap1b	microtubule-associated protein 1B	3.97293	6.05283	4.22778
H2-Ab1	histocompatibility 2, class II antigen A, beta 1	7.08018	9.15955	4.22623
Ankrd1	ankyrin repeat domain 1 (cardiac muscle)	3.32193	5.39859	4.2183
Il8rb	interleukin 8 receptor, beta	3.47332	5.54023	4.18988
Serpina3g	serine (or cysteine) peptidase inhibitor, clade A, member 3G	5.83148	7.89314	4.17466
Coro1a	coronin, actin binding protein 1A	6.46066	8.51939	4.16619
H2-Aa	histocompatibility 2, class II antigen A, alpha	8.51781	10.5747	4.16085
Msr1	macrophage scavenger receptor 1	3.32193	5.37853	4.16005
Tslp	thymic stromal lymphopoietin	4.74468	6.79571	4.14402
Sbsn	suprabasin	7.54304	9.5936	4.14267
Tubb6	tubulin, beta 6	7.14158	9.19081	4.13885
Inhba	inhibin beta-A	4.48971	6.53747	4.13464
Prune2	prune homolog 2 (Drosophila)	3.97494	6.0131	4.10721
Clmn	calmin	5.90727	7.94373	4.10238
Lcp1	lymphocyte cytosolic protein 1	7.1685	9.19838	4.08371
Gabrp	gamma-aminobutyric acid (GABA) A receptor, pi	5.38009	7.40584	4.07204
Csf3	colony stimulating factor 3 (granulocyte)	3.32193	5.34661	4.06902
Cd52	CD52 antigen	6.86527	8.8852	4.05564
Nr4a3	nuclear receptor subfamily 4, group A, member 3	3.76281	5.77525	4.03464
Dock2	dedicator of cyto-kinesis 2	3.96864	5.97764	4.02503
Glis3	GLIS family zinc finger 3	5.38511	7.38742	4.00641
Trpm6	transient receptor potential cation channel, subfamily M, member 6	7.18928	9.18711	3.99399
Tnfrsf11b	tumor necrosis factor receptor superfamily, member 11b (osteoprotegerin)	6.4521	8.44469	3.97951
Arg2	arginase type II	3.32193	5.30729	3.95961
Clec4n	C-type lectin domain family 4, member n	6.80999	8.79259	3.95205
Ccl11	chemokine (C-C motif) ligand 11	4.26395	6.24325	3.94302
Tagln2	transgelin 2	8.68428	10.6623	3.93966
Tmem173	transmembrane protein 173	4.88457	6.8618	3.93736
Kcnn4	potassium intermediate/small conductance calcium-activated channel, subfamily N, member 4	3.58552	5.55765	3.92347
Nfkbie	nuclear factor of kappa light polypeptide gene enhancer in B-cells inhibitor, epsilon	5.37597	7.3439	3.91206
Gzmb	granzyme B	3.32193	5.28816	3.90746
Laptm5	lysosomal-associated protein transmembrane 5	7.4543	9.42052	3.90743
Clca4	chloride channel calcium activated 4	3.43853	5.39236	3.87402
Ctse	cathepsin E	4.79547	6.74865	3.87227
Ncf4	neutrophil cytosolic factor 4	5.39028	7.33674	3.85428
Il1a	interleukin 1 alpha	4.08589	6.03051	3.84936
Wnt5b	wingless-related MMTV integration site 5B	5.42464	7.36784	3.84558
Ctss	cathepsin S	9.03472	10.9733	3.83326
Cd209g	CD209g antigen	3.33614	5.27244	3.82723
Oas3	2@#$%&-5@#$%& oligoadenylate synthetase 3	4.48513	6.42142	3.8272
Myo1g	myosin IG	4.86393	6.7985	3.82264
Gbp1	guanylate binding protein 1	5.12855	7.06246	3.82089
Ifitm6	interferon induced transmembrane protein 6	3.32193	5.25473	3.81795
Aif1	allograft inflammatory factor 1	5.26394	7.19384	3.81029
Dram1	DNA-damage regulated autophagy modulator 1	5.74374	7.66929	3.79882
Myo1f	myosin IF	4.16302	6.08758	3.79621
Gcnt1	glucosaminyl (N-acetyl) transferase 1, core 2	3.69238	5.61559	3.79266
Btk	Bruton agammaglobulinemia tyrosine kinase	4.23264	6.15282	3.7847
Itgax	integrin alpha X	4.25813	6.1725	3.76949
Spp1	secreted phosphoprotein 1	6.68657	8.59566	3.75572
Havcr2	hepatitis A virus cellular receptor 2	3.33145	5.23772	3.74839
Trim40	tripartite motif-containing 40	4.35607	6.25937	3.74068
Synm	synemin, intermediate filament protein	3.39989	5.28701	3.69896
Olr1	oxidized low density lipoprotein (lectin-like) receptor 1	3.32193	5.20105	3.67851
Il7r	interleukin 7 receptor	4.19574	6.07176	3.67061
Il18rap	interleukin 18 receptor accessory protein	4.00832	5.88377	3.66916
H2-Ea	histocompatibility 2, class II antigen E alpha	3.93136	5.80047	3.65307
Fbln7	fibulin 7	5.64228	7.50824	3.6451
Selp	selectin, platelet	4.73729	6.60299	3.64445
Tcfcp2l1	transcription factor CP2-like 1	5.25016	7.11091	3.63196
Dnase1l3	deoxyribonuclease 1-like 3	3.3807	5.23887	3.62547
Car2	carbonic anhydrase 2	5.32667	7.18085	3.61546
Rac2	RAS-related C3 botulinum substrate 2	4.88475	6.73822	3.61368
Il2rg	interleukin 2 receptor, gamma chain	6.0709	7.9221	3.608
Ssbp2	single-stranded DNA binding protein 2	3.32193	5.17212	3.60548
Psca	prostate stem cell antigen	6.2369	8.086	3.60275
Lmo1	LIM domain only 1	4.87624	6.72153	3.59325
Arhgap30	Rho GTPase activating protein 30	5.26145	7.10368	3.58564
Cldn2	claudin 2	3.97174	5.81248	3.58194
Gpr85	G protein-coupled receptor 85	3.88129	5.71753	3.57078
Fcgr2b	Fc receptor, IgG, low affinity IIb	7.63543	9.47166	3.57076
Faah	fatty acid amide hydrolase	3.99017	5.82634	3.57061
Mpeg1	macrophage expressed gene 1	6.67584	8.50941	3.56418
Fabp4	fatty acid binding protein 4, adipocyte	7.92788	9.7593	3.55887
Ms4a6b	membrane-spanning 4-domains, subfamily A, member 6B	6.76311	8.5931	3.55535
Cxcl16	chemokine (C-X-C motif) ligand 16	6.20997	8.03779	3.55
Gpr183	G protein-coupled receptor 183	3.79922	5.62483	3.54457
Cxcr4	chemokine (C-X-C motif) receptor 4	5.00906	6.83214	3.53836
Gatm	glycine amidinotransferase (L-arginine:glycine amidinotransferase)	5.35898	7.17878	3.53032
F13a1	coagulation factor XIII, A1 subunit	8.7114	10.5309	3.52959
Pappa	pregnancy-associated plasma protein A	3.70626	5.51242	3.4971
Slc5a1	solute carrier family 5 (sodium/glucose cotransporter), member 1	7.40937	9.21504	3.49591
Serpine2	serine (or cysteine) peptidase inhibitor, clade E, member 2	9.51549	11.3192	3.49117
Timp1	tissue inhibitor of metalloproteinase 1	7.60275	9.39806	3.4709
Cidea	cell death-inducing DNA fragmentation factor, alpha subunit-like effector A	4.03069	5.8247	3.46777
Sept3	septin 3	3.32193	5.11557	3.46689
Kcnj15	potassium inwardly-rectifying channel, subfamily J, member 15	6.97924	8.77048	3.46112
Otx2	orthodenticle homolog 2 (Drosophila)	3.63813	5.42863	3.45935
Il6	interleukin 6	3.32193	5.11013	3.45384
Hmga2-ps1	high mobility group AT-hook 2, pseudogene 1	3.52011	5.3083	3.45381
Mpp4	membrane protein, palmitoylated 4 (MAGUK p55 subfamily member 4)	3.59488	5.38118	3.44929
Isg20	interferon-stimulated protein	4.86526	6.64885	3.44282
Dbc1	deleted in bladder cancer 1 (human)	4.05578	5.83684	3.43679
Fhl2	four and a half LIM domains 2	5.91057	7.69155	3.4366
Tnfrsf1b	tumor necrosis factor receptor superfamily, member 1b	5.34173	7.12234	3.43571
Lpar3	lysophosphatidic acid receptor 3	3.32193	5.10013	3.42998
Il33	interleukin 33	6.05373	7.83126	3.42839
Atg9b	ATG9 autophagy related 9 homolog B (S. cerevisiae)	5.5538	7.32949	3.42402
Mbd2	methyl-CpG binding domain protein 2	4.63961	6.41154	3.41511
Gvin1	GTPase, very large interferon inducible 1	6.1101	7.88171	3.41435
Fcgr4	Fc receptor, IgG, low affinity IV	4.17713	5.94818	3.41302
Atf3	activating transcription factor 3	5.25644	7.02564	3.40865
Klrb1b	killer cell lectin-like receptor subfamily B member 1B	4.08187	5.84961	3.4052
Fxyd5	FXYD domain-containing ion transport regulator 5	6.71597	8.48329	3.40421
Mark1	MAP/microtubule affinity-regulating kinase 1	3.32193	5.08655	3.39784
Rsad2	radical S-adenosyl methionine domain containing 2	6.64637	8.40705	3.38858
Selplg	selectin, platelet (p-selectin) ligand	5.54148	7.30213	3.38851
Tbc1d9	TBC1 domain family, member 9	4.14649	5.907	3.38818
Ikzf1	IKAROS family zinc finger 1	4.41193	6.16398	3.36837
C1qc	complement component 1, q subcomponent, C chain	7.74944	9.49985	3.36454
Lbp	lipopolysaccharide binding protein	3.61469	5.36498	3.36426
Nefl	neurofilament, light polypeptide	3.85298	5.60209	3.36151
Pld4	phospholipase D family, member 4	5.69959	7.44704	3.35765
Itgal	integrin alpha L	4.93395	6.6702	3.33168
Pvrl3	poliovirus receptor-related 3	6.7006	8.43187	3.3202
Ankrd37	ankyrin repeat domain 37	5.26136	6.99119	3.31689
Cadps	Ca2+-dependent secretion activator	3.45907	5.18515	3.30828
S100a4	S100 calcium binding protein A4	8.82823	10.5515	3.30191
Slc6a1	solute carrier family 6 (neurotransmitter transporter, GABA), member 1	3.40558	5.12465	3.29224
Gngt1	guanine nucleotide binding protein (G protein), gamma transducing activity polypeptide 1	3.82423	5.54201	3.2893
Pla1a	phospholipase A1 member A	3.74448	5.46111	3.28668
Mx1	myxovirus (influenza virus) resistance 1	3.89543	5.61022	3.28249
Igsf6	immunoglobulin superfamily, member 6	3.35894	5.07304	3.28092
March1	membrane-associated ring finger (C3HC4) 1	3.45178	5.16579	3.28071
Was	Wiskott-Aldrich syndrome homolog (human)	4.75698	6.46643	3.27036
Egr3	early growth response 3	4.66186	6.36895	3.26502
Ms4a7	membrane-spanning 4-domains, subfamily A, member 7	6.62444	8.33051	3.26271
Mpz	myelin protein zero	6.18143	7.88491	3.25686
Oasl2	2@#$%&-5@#$%& oligoadenylate synthetase-like 2	6.85404	8.55658	3.25473
Il4ra	interleukin 4 receptor, alpha	3.42537	5.12767	3.25419
Thy1	thymus cell antigen 1, theta	6.79873	8.4961	3.24309
Ggt5	gamma-glutamyltransferase 5	5.61601	7.31314	3.24255
Cd163l1	CD163 molecule-like 1	3.53138	5.22611	3.23716
Ms4a4c	membrane-spanning 4-domains, subfamily A, member 4C	4.47242	6.16462	3.23149
Cdsn	corneodesmosin	3.37211	5.06023	3.22237
Zfp365	zinc finger protein 365	4.04508	5.7323	3.22036
C3ar1	complement component 3a receptor 1	5.44282	7.12959	3.21935
Pcdh19	protocadherin 19	5.28984	6.97456	3.21478
Myh3	myosin, heavy polypeptide 3, skeletal muscle, embryonic	3.3807	5.06049	3.20381
Serpina3n	serine (or cysteine) peptidase inhibitor, clade A, member 3N	9.9792	11.6585	3.20279
Neurod1	neurogenic differentiation 1	4.40683	6.08551	3.20135
Xaf1	XIAP associated factor 1	6.28527	7.95428	3.17996
Fgr	Gardner-Rasheed feline sarcoma viral (Fgr) oncogene homolog	4.3211	5.98928	3.17813
Csf2rb	colony stimulating factor 2 receptor, beta, low-affinity (granulocyte-macrophage)	4.72133	6.38887	3.17672
Igtp	interferon gamma induced GTPase	6.38324	8.04887	3.17252
Lcp2	lymphocyte cytosolic protein 2	4.93023	6.59412	3.1687
Sulf2	sulfatase 2	7.66382	9.32491	3.16255
Mmp8	matrix metallopeptidase 8	3.51152	5.1659	3.14788
C1qb	complement component 1, q subcomponent, beta polypeptide	6.99312	8.64565	3.14384
Evi2a	ecotropic viral integration site 2a	5.50717	7.15796	3.14006
St3gal1	ST3 beta-galactoside alpha-2,3-sialyltransferase 1	4.6562	6.30643	3.13884
Samsn1	SAM domain, SH3 domain and nuclear localization signals, 1	3.68807	5.33733	3.13673
Egr2	early growth response 2	3.69759	5.34588	3.13462
Hmgcll1	3-hydroxymethyl-3-methylglutaryl-Coenzyme A lyase-like 1	3.82304	5.47125	3.13444
Hmox1	heme oxygenase (decycling) 1	5.47676	7.12358	3.13143
Hdc	histidine decarboxylase	4.67738	6.32299	3.1288
Icam1	intercellular adhesion molecule 1	8.0533	9.69808	3.127
Fcgr1	Fc receptor, IgG, high affinity I	4.76936	6.4121	3.12258
Ly86	lymphocyte antigen 86	6.53518	8.17302	3.112
Pdk4	pyruvate dehydrogenase kinase, isoenzyme 4	5.02536	6.66316	3.11191
Zfp385b	zinc finger protein 385B	3.83341	5.46889	3.10691
Trf	transferrin	6.3347	7.97012	3.10678
Cd33	CD33 antigen	4.60882	6.24246	3.10295
P2ry6	pyrimidinergic receptor P2Y, G-protein coupled, 6	6.47861	8.10827	3.0944
Slc5a9	solute carrier family 5 (sodium/glucose cotransporter), member 9	5.90787	7.53686	3.09296
Cd84	CD84 antigen	4.4034	6.03228	3.09273
Clec4b1	C-type lectin domain family 4, member b1	3.49286	5.12101	3.09116
Zmynd15	zinc finger, MYND-type containing 15	3.48374	5.11105	3.08936
Lyz2	lysozyme 2	8.95053	10.5769	3.08735
Rgs16	regulator of G-protein signaling 16	4.60353	6.22962	3.08675
Runx3	runt related transcription factor 3	3.43475	5.06031	3.08562
Prr15	proline rich 15	3.61128	5.2351	3.0819
Cass4	Cas scaffolding protein family member 4	3.5853	5.20552	3.07422
Fyb	FYN binding protein	5.30135	6.91806	3.06675
Ptpro	protein tyrosine phosphatase, receptor type, O	4.6559	6.27194	3.06532
Wdfy4	WD repeat and FYVE domain containing 4	4.42664	6.04261	3.06518
Gria3	glutamate receptor, ionotropic, AMPA3 (alpha 3)	3.82783	5.44362	3.06479
Pde1a	phosphodiesterase 1A, calmodulin-dependent	4.18691	5.80257	3.06452
Cyth4	cytohesin 4	4.08476	5.70028	3.06422
Napsa	napsin A aspartic peptidase	5.07572	6.68366	3.04816
Rab20	RAB20, member RAS oncogene family	3.99863	5.59903	3.03227
Lif	leukemia inhibitory factor	4.97005	6.57044	3.03225
Zc3h12a	zinc finger CCCH type containing 12A	5.4792	7.07681	3.02642
Anxa3	annexin A3	8.71502	10.3123	3.02579
Cd209f	CD209f antigen	5.83183	7.41612	2.9986
Parp3	poly (ADP-ribose) polymerase family, member 3	6.04691	7.63032	2.99677
Ugcg	UDP-glucose ceramide glucosyltransferase	4.93423	6.51761	2.99671
Fcrls	Fc receptor-like S, scavenger receptor	6.11884	7.70113	2.99445
Tmem71	transmembrane protein 71	3.64138	5.22136	2.98966
Trnp1	TMF1-regulated nuclear protein 1	4.5286	6.1057	2.98369
Krtdap	keratinocyte differentiation associated protein	5.2103	6.78714	2.98316
Cd48	CD48 antigen	4.64856	6.22148	2.97506
Kctd14	potassium channel tetramerisation domain containing 14	6.42742	8.00028	2.97494
Eif4e3	eukaryotic translation initiation factor 4E member 3	5.67581	7.24701	2.97152
Enc1	ectodermal-neural cortex 1	7.79547	9.36426	2.96656
Cela1	chymotrypsin-like elastase family, member 1	3.96129	5.52762	2.9615
Gnat1	guanine nucleotide binding protein, alpha transducing 1	4.04858	5.61106	2.95361
Apobec2	apolipoprotein B mRNA editing enzyme, catalytic polypeptide 2	4.75018	6.31162	2.95148
Cybb	cytochrome b-245, beta polypeptide	6.01579	7.5761	2.94917
Nkain1	Na+/K+ transporting ATPase interacting 1	4.42833	5.98323	2.93813
Dhx58	DEXH (Asp-Glu-X-His) box polypeptide 58	4.85802	6.40922	2.93061
Emr1	EGF-like module containing, mucin-like, hormone receptor-like sequence 1	6.62396	8.17065	2.92146
Tnfaip8l2	tumor necrosis factor, alpha-induced protein 8-like 2	4.99202	6.53394	2.91182
Tgm2	transglutaminase 2, C polypeptide	9.79078	11.3313	2.90903
Sla	src-like adaptor	5.12204	6.66256	2.90899
Batf3	basic leucine zipper transcription factor, ATF-like 3	4.19065	5.72903	2.90468
Mgl2	macrophage galactose N-acetyl-galactosamine specific lectin 2	5.81451	7.35117	2.90122
Snx10	sorting nexin 10	5.47218	7.00524	2.89399
Cfb	complement factor B	4.96682	6.49838	2.89098
Car13	carbonic anhydrase 13	5.80119	7.33184	2.88916
Itgae	integrin alpha E, epithelial-associated	3.76265	5.29255	2.88766
Ptprz1	protein tyrosine phosphatase, receptor type Z, polypeptide 1	5.6983	7.22544	2.88214
Trpv2	transient receptor potential cation channel, subfamily V, member 2	4.56809	6.09491	2.8815
Gmfg	glia maturation factor, gamma	6.44976	7.9689	2.8662
B4galnt1	beta-1,4-N-acetyl-galactosaminyl transferase 1	5.40789	6.92688	2.8659
Cnr1	cannabinoid receptor 1 (brain)	4.41999	5.93816	2.86427
Ngf	nerve growth factor	4.46384	5.97427	2.84895
Cfp	complement factor properdin	5.56851	7.078	2.84709
Pfkp	phosphofructokinase, platelet	6.64831	8.15776	2.84701
Cdkn2a	cyclin-dependent kinase inhibitor 2A	3.81165	5.31318	2.83143
Gpr114	G protein-coupled receptor 114	3.79453	5.29479	2.82894
Wfdc3	WAP four-disulfide core domain 3	4.25936	5.75636	2.82255
Clca1	chloride channel calcium activated 1	4.84628	6.34084	2.81778
Rtel1	regulator of telomere elongation helicase 1	4.94101	6.43524	2.81714
Pik3ap1	phosphoinositide-3-kinase adaptor protein 1	5.41729	6.91073	2.8156
Dapk2	death-associated protein kinase 2	5.18886	6.67843	2.80805
Irf8	interferon regulatory factor 8	4.57639	6.06025	2.79696
Rtp4	receptor transporter protein 4	8.23743	9.71894	2.79241
Ptger2	prostaglandin E receptor 2 (subtype EP2)	3.95706	5.43522	2.78593
Comp	cartilage oligomeric matrix protein	5.55669	7.03254	2.78147
Tlr13	toll-like receptor 13	4.87806	6.35351	2.7807
Inmt	indolethylamine N-methyltransferase	4.59787	6.07241	2.77895
Litaf	LPS-induced TN factor	8.54716	10.0209	2.77747
Birc3	baculoviral IAP repeat-containing 3	7.35341	8.81931	2.76236
Cd209a	CD209a antigen	5.67029	7.13617	2.76232
Arid5a	AT rich interactive domain 5A (MRF1-like)	5.0716	6.53627	2.76
Sdcbp2	syndecan binding protein (syntenin) 2	4.54219	6.00462	2.75572
Gpr65	G-protein coupled receptor 65	3.91274	5.37435	2.75416
Tspan2	tetraspanin 2	4.04402	5.50493	2.75282
Sfrp4	secreted frizzled-related protein 4	5.61198	7.07254	2.75215
Fads3	fatty acid desaturase 3	4.19794	5.65795	2.7511
Myo1f	myosin IF	4.15302	5.6076	2.74077
Crisp1	cysteine-rich secretory protein 1	4.88214	6.33629	2.73995
Csf1r	colony stimulating factor 1 receptor	9.84357	11.2961	2.73682
Pde6g	phosphodiesterase 6G, cGMP-specific, rod, gamma	4.85275	6.30201	2.73068
Ano1	anoctamin 1, calcium activated chloride channel	6.44256	7.89069	2.72854
Bcl3	B-cell leukemia/lymphoma 3	6.79537	8.24336	2.72828
Mb	myoglobin	3.83728	5.2851	2.72796
Sag	retinal S-antigen	6.82871	8.27628	2.72748
Ppm1h	protein phosphatase 1H (PP2C domain containing)	3.93503	5.38248	2.72726
Stxbp6	syntaxin binding protein 6 (amisyn)	4.35378	5.7992	2.72342
Rcvrn	recoverin	4.76614	6.20892	2.71844
Ptger4	prostaglandin E receptor 4 (subtype EP4)	6.55566	7.99838	2.71833
Gpr133	G protein-coupled receptor 133	3.92453	5.36297	2.71028
Map3k8	mitogen-activated protein kinase kinase kinase 8	5.05232	6.48708	2.70337
Ier5l	immediate early response 5-like	4.4491	5.88197	2.69983
Apba2	amyloid beta (A4) precursor protein-binding, family A, member 2	4.56214	5.99446	2.6988
Lrg1	leucine-rich alpha-2-glycoprotein 1	6.17197	7.60376	2.69781
Lpl	lipoprotein lipase	8.55651	9.98289	2.68771
Pilrb1	paired immunoglobin-like type 2 receptor beta 1	4.68792	6.11393	2.68703
Tnik	TRAF2 and NCK interacting kinase	5.49567	6.92036	2.68457
Cxcr3	chemokine (C-X-C motif) receptor 3	4.04918	5.47374	2.68433
Shisa4	shisa homolog 4 (Xenopus laevis)	4.5723	5.99675	2.68412
Tnfrsf9	tumor necrosis factor receptor superfamily, member 9	4.23172	5.65329	2.67877
Casp12	caspase 12	6.17525	7.59658	2.67832
Pdgfd	platelet-derived growth factor, D polypeptide	6.25823	7.67883	2.67697
Runx1	runt related transcription factor 1	5.17495	6.59516	2.67624
Xist	inactive X specific transcripts	7.34183	8.76115	2.67459
Myadm	myeloid-associated differentiation marker	9.27697	10.6941	2.67044
Krt75	keratin 75	8.87424	10.2909	2.66967
Atp8b4	ATPase, class I, type 8B, member 4	4.08529	5.50046	2.66691
Steap4	STEAP family member 4	8.70424	10.1183	2.66479
Syt1	synaptotagmin I	4.32988	5.74186	2.66102
Nceh1	arylacetamide deacetylase-like 1	5.09696	6.50874	2.66065
Lyz1	lysozyme 1	9.96028	11.3692	2.65531
Car12	carbonic anyhydrase 12	6.40692	7.81307	2.65029
Dclk1	doublecortin-like kinase 1	4.30479	5.71092	2.65025
Phactr1	phosphatase and actin regulator 1	3.94036	5.34576	2.64891
Pcp2	Purkinje cell protein 2 (L7)	4.10942	5.50946	2.63909
Sash3	SAM and SH3 domain containing 3	5.53929	6.93895	2.63839
Abcc3	ATP-binding cassette, sub-family C (CFTR/MRP), member 3	4.42773	5.8272	2.63805
Grb14	growth factor receptor bound protein 14	3.77435	5.17234	2.63534
Trem3	triggering receptor expressed on myeloid cells 3	3.87359	5.27116	2.63457
Rassf2	Ras association (RalGDS/AF-6) domain family member 2	5.81861	7.21039	2.62402
Adamts4	a disintegrin-like and metallopeptidase (reprolysin type) with thrombospondin type 1 motif, 4	4.61142	5.99919	2.61674
Crx	cone-rod homeobox containing gene	4.11236	5.50009	2.61667
Col18a1	collagen, type XVIII, alpha 1	6.57418	7.95818	2.60991
Scg2	secretogranin II	6.90127	8.27688	2.59478
Crym	crystallin, mu	3.67744	5.05274	2.59422
Synpo2	synaptopodin 2	4.55679	5.93186	2.5938
Kcnab2	potassium voltage-gated channel, shaker-related subfamily, beta member 2	4.3142	5.68774	2.59106
Blnk	B-cell linker	6.08575	7.45814	2.58899
Entpd3	ectonucleoside triphosphate diphosphohydrolase 3	5.13876	6.50381	2.57585
Olfm4	olfactomedin 4	8.93984	10.3048	2.57566
H2-DMb2	histocompatibility 2, class II, locus Mb2	4.0348	5.39792	2.57241
Lst1	leukocyte specific transcript 1	6.62027	7.9828	2.57136
Cmpk2	cytidine monophosphate (UMP-CMP) kinase 2, mitochondrial	5.53122	6.89201	2.56826
Dab2	disabled homolog 2 (Drosophila)	8.91764	10.2752	2.56253
Lrrc33	leucine rich repeat containing 33	6.27208	7.62897	2.56132
Dmkn	dermokine	6.23216	7.58497	2.55409
Shroom3	shroom family member 3	5.15434	6.50704	2.5539
Ttr	transthyretin	7.18167	8.53301	2.55149
Fam55c	family with sequence similarity 55, member C	4.07086	5.4186	2.54513
Zeb2	zinc finger E-box binding homeobox 2	4.88992	6.23762	2.54506
Scara3	scavenger receptor class A, member 3	9.29168	10.6389	2.54414
Sp100	nuclear antigen Sp100	4.60906	5.95602	2.54376
Fes	feline sarcoma oncogene	5.3978	6.7426	2.53995
Gbp3	guanylate binding protein 3	6.54277	7.88544	2.5362
Adamts1	a disintegrin-like and metallopeptidase (reprolysin type) with thrombospondin type 1 motif, 1	6.68991	8.03246	2.53599
Ccng1	cyclin G1	6.68354	8.02488	2.53387
Hlx	H2.0-like homeobox	4.69122	6.03178	2.5325
Sfpi1	SFFV proviral integration 1	5.52369	6.86423	2.53246
Pik3cd	phosphatidylinositol 3-kinase catalytic delta polypeptide	4.48902	5.82902	2.53151
Pde6b	phosphodiesterase 6B, cGMP, rod receptor, beta polypeptide	4.42645	5.76629	2.53123
Gem	GTP binding protein (gene overexpressed in skeletal muscle)	5.76108	7.10008	2.52976
Noxo1	NADPH oxidase organizer 1	5.06124	6.39942	2.52832
Dusp10	dual specificity phosphatase 10	5.40222	6.73984	2.52734
Msn	moesin	9.12467	10.4597	2.52284
Cd24a	CD24a antigen	9.94045	11.2749	2.52181
Prelp	proline arginine-rich end leucine-rich repeat	9.27615	10.607	2.51553
Pros1	protein S (alpha)	7.84007	9.1656	2.50625
Ch25h	cholesterol 25-hydroxylase	5.3493	6.67054	2.49881
Ndrg1	N-myc downstream regulated gene 1	8.07137	9.39196	2.49768
Prss22	protease, serine, 22	9.30055	10.6204	2.49644
Ankrd33b	ankyrin repeat domain 33B	3.91629	5.23504	2.4945
Ms4a6c	membrane-spanning 4-domains, subfamily A, member 6C	6.51868	7.83551	2.49118
Klrg1	killer cell lectin-like receptor subfamily G, member 1	4.20177	5.50966	2.47579
Adamts20	a disintegrin-like and metallopeptidase (reprolysin type) with thrombospondin type 1 motif, 20	4.23778	5.54551	2.47552
St14	suppression of tumorigenicity 14 (colon carcinoma)	8.92416	10.2317	2.47512
Kcnj16	potassium inwardly-rectifying channel, subfamily J, member 16	5.25227	6.55904	2.47387
Irgm2	immunity-related GTPase family M member 2	5.54188	6.84777	2.47236
Cysltr1	cysteinyl leukotriene receptor 1	5.20179	6.50558	2.46877
Aldh1a3	aldehyde dehydrogenase family 1, subfamily A3	6.02619	7.32676	2.46326
Adamts15	a disintegrin-like and metallopeptidase (reprolysin type) with thrombospondin type 1 motif, 15	5.79225	7.09231	2.46239
C2	complement component 2 (within H-2S)	5.39554	6.69499	2.46135
Vcan	versican	5.03787	6.33436	2.45631
Soat1	sterol O-acyltransferase 1	6.74424	8.0374	2.45064
Mlkl	mixed lineage kinase domain-like	3.88544	5.17766	2.44905
Dhx30	DEAH (Asp-Glu-Ala-His) box polypeptide 30	5.39054	6.6827	2.44894
Pilra	paired immunoglobin-like type 2 receptor alpha	4.06134	5.34938	2.44196
Epha7	Eph receptor A7	5.19929	6.48527	2.43848
Dpf3	D4, zinc and double PHD fingers, family 3	3.8356	5.12097	2.43745
Mmp7	matrix metallopeptidase 7	4.51212	5.79715	2.43687
Gdf10	growth differentiation factor 10	7.51868	8.80366	2.43679
Serpinb1a	serine (or cysteine) peptidase inhibitor, clade B, member 1a	6.413	7.69375	2.42965
Cxcl14	chemokine (C-X-C motif) ligand 14	8.00938	9.28379	2.419
H2-DMa	histocompatibility 2, class II, locus DMa	7.12342	8.39685	2.41736
Stbd1	starch binding domain 1	5.03835	6.31161	2.41707
Trim30	tripartite motif-containing 30	6.35981	7.63113	2.41382
Arg1	arginase, liver	9.83127	11.1022	2.41314
Hspb8	heat shock protein 8	6.61625	7.88653	2.41208
Fam105a	family with sequence similarity 105, member A	6.03855	7.30807	2.41081
Pamr1	peptidase domain containing associated with muscle regeneration 1	6.66468	7.93334	2.40938
Irak3	interleukin-1 receptor-associated kinase 3	4.47621	5.74341	2.40694
Il13ra1	interleukin 13 receptor, alpha 1	5.93648	7.20192	2.40401
Rho	rhodopsin	5.21853	6.48363	2.40344
Gpr34	G protein-coupled receptor 34	4.45981	5.7244	2.40259
Trim15	tripartite motif-containing 15	4.77206	6.03632	2.40204
Cd86	CD86 antigen	4.90907	6.17303	2.40154
Nav2	neuron navigator 2	6.02972	7.2935	2.40124
Parp14	poly (ADP-ribose) polymerase family, member 14	6.44555	7.70707	2.39748
Fxyd2	FXYD domain-containing ion transport regulator 2	4.5503	5.8112	2.39645
Epdr1	ependymin related protein 1 (zebrafish)	7.10444	8.36421	2.39458
Kif5c	kinesin family member 5C	4.18782	5.44595	2.39186
Cadm3	cell adhesion molecule 3	4.08879	5.34613	2.39055
Hk3	hexokinase 3	4.85991	6.11649	2.38929
Ifi204	interferon activated gene 204	4.89423	6.1491	2.38646
Sestd1	SEC14 and spectrin domains 1	6.63862	7.89269	2.38513
Bhlhe22	basic helix-loop-helix family, member e22	4.03696	5.2908	2.38475
Lrrc8c	leucine rich repeat containing 8 family, member C	5.39774	6.6512	2.38413
Pi15	peptidase inhibitor 15	5.95589	7.20751	2.38109
Acta1	actin, alpha 1, skeletal muscle	5.33112	6.58273	2.38107
Kcnk2	potassium channel, subfamily K, member 2	6.08641	7.33776	2.38064
Iigp1	interferon inducible GTPase 1	6.39875	7.64664	2.37494
Mcoln2	mucolipin 2	4.12519	5.37269	2.3743
Itgb6	integrin beta 6	4.03371	5.27934	2.37122
Sh3kbp1	SH3-domain kinase binding protein 1	6.36621	7.6097	2.36771
Slc11a1	solute carrier family 11 (proton-coupled divalent metal ion transporters), member 1	5.07253	6.31056	2.35876
Bcl2l15	BCLl2-like 15	6.07426	7.31211	2.35847
Tagln	transgelin	7.94671	9.1813	2.35314
Cugbp2	CUG triplet repeat, RNA binding protein 2	3.87875	5.11292	2.35246
Batf	basic leucine zipper transcription factor, ATF-like	5.2997	6.53209	2.34956
Rlbp1	retinaldehyde binding protein 1	4.16381	5.39549	2.3484
Synpo	synaptopodin	8.20087	9.43215	2.34775
Arnt2	aryl hydrocarbon receptor nuclear translocator 2	6.0344	7.26338	2.34401
Gnb3	guanine nucleotide binding protein (G protein), beta 3	3.94671	5.17381	2.34096
Lat2	linker for activation of T cells family, member 2	3.91058	5.13702	2.33989
Hfe	hemochromatosis	7.52492	8.74998	2.33765
Pik3r6	phosphoinositide-3-kinase, regulatory subunit 6	4.00794	5.23138	2.33503
Crip2	cysteine rich protein 2	8.51735	9.74072	2.33491
Cntnap2	contactin associated protein-like 2	5.19788	6.4203	2.33338
Csf1	colony stimulating factor 1 (macrophage)	7.08438	8.30624	2.33247
Serpinb9	serine (or cysteine) peptidase inhibitor, clade B, member 9	6.97408	8.18864	2.3207
Fgl2	fibrinogen-like protein 2	4.90066	6.11453	2.31959
Mboat7	membrane bound O-acyltransferase domain containing 7	4.22095	5.43103	2.3135
Man1a	mannosidase 1, alpha	6.82077	8.03001	2.31216
Maf	avian musculoaponeurotic fibrosarcoma (v-maf) AS42 oncogene homolog	4.6842	5.89288	2.31126
Dock10	dedicator of cytokinesis 10	6.07005	7.2781	2.31025
Glipr2	GLI pathogenesis-related 2	4.77338	5.9804	2.3086
Gbp6	guanylate binding protein 6	6.43737	7.64396	2.30791
Apol7a	apolipoprotein L 7a	7.81018	9.01244	2.301
Bicc1	bicaudal C homolog 1 (Drosophila)	8.91042	10.1051	2.28892
Cmah	cytidine monophospho-N-acetylneuraminic acid hydroxylase	7.0726	8.26152	2.27982
Gabra4	gamma-aminobutyric acid (GABA) A receptor, subunit alpha 4	5.46422	6.65293	2.27949
Sox4	SRY-box containing gene 4	9.83827	11.0267	2.27912
Cxcl12	chemokine (C-X-C motif) ligand 12	8.60338	9.79079	2.27744
Adamtsl4	ADAMTS-like 4	7.61341	8.80022	2.27649
Epcam	epithelial cell adhesion molecule	9.97643	11.1627	2.2757
Lrmp	lymphoid-restricted membrane protein	5.19296	6.37849	2.27447
Nrl	neural retina leucine zipper gene	5.40729	6.59281	2.27445
Chdh	choline dehydrogenase	4.85488	6.03888	2.27206
Prokr1	prokineticin receptor 1	4.37838	5.5614	2.27052
Atp11a	ATPase, class VI, type 11A	9.28554	10.4685	2.27041
Cxcl10	chemokine (C-X-C motif) ligand 10	3.96607	5.14819	2.2691
Rnf183	ring finger protein 183	4.31481	5.49475	2.26567
Fas	Fas (TNF receptor superfamily member 6)	5.56995	6.74964	2.26528
Trp53inp1	transformation related protein 53 inducible nuclear protein 1	8.71059	9.88952	2.26409
Vgll3	vestigial like 3 (Drosophila)	7.48122	8.65905	2.26236
Kif26b	kinesin family member 26B	5.36035	6.5375	2.2613
Gpr146	G protein-coupled receptor 146	5.70541	6.88134	2.25938
Pgf	placental growth factor	4.08177	5.25671	2.25783
Filip1l	filamin A interacting protein 1-like	7.77553	8.9462	2.25116
Stab1	stabilin 1	7.09658	8.26571	2.24876
H2-Q7	histocompatibility 2, Q region locus 7	4.32452	5.49207	2.2463
Tmem106a	transmembrane protein 106A	6.11424	7.28164	2.24607
Eif2s3y	eukaryotic translation initiation factor 2, subunit 3, structural gene Y-linked	7.19118	8.35832	2.24566
Sbno2	strawberry notch homolog 2 (Drosophila)	5.7129	6.87939	2.24465
Folr2	folate receptor 2 (fetal)	6.00121	7.16636	2.24257
Il1r1	interleukin 1 receptor, type I	7.29073	8.45337	2.23867
Il1rl1	interleukin 1 receptor-like 1	5.87359	7.03584	2.23806
C1galt1	core 1 synthase, glycoprotein-N-acetylgalactosamine 3-beta-galactosyltransferase, 1	4.73059	5.89043	2.23433
St6gal1	beta galactoside alpha 2,6 sialyltransferase 1	8.04047	9.19874	2.2319
Akna	AT-hook transcription factor	4.80491	5.96245	2.23077
Pion	pigeon homolog (Drosophila)	4.22979	5.38728	2.23069
Icos	inducible T-cell co-stimulator	4.17111	5.32622	2.22701
Tex15	testis expressed gene 15	6.25402	7.40695	2.22365
Cebpd	CCAAT/enhancer binding protein (C/EBP), delta	8.84899	10.0015	2.223
Phf21a	PHD finger protein 21A	4.36493	5.51599	2.22077
Fyn	Fyn proto-oncogene	6.69084	7.84118	2.21966
Ip6k1	inositol hexaphosphate kinase 1	4.32601	5.47357	2.21539
Tmprss6	transmembrane serine protease 6	5.02708	6.17455	2.21525
Cd300lb	CD300 antigen like family member B	4.22103	5.36687	2.21275
Gpr64	G protein-coupled receptor 64	5.94306	7.08785	2.21114
Ctxn1	cortexin 1	5.58007	6.72348	2.20903
Arntl2	aryl hydrocarbon receptor nuclear translocator-like 2	5.52577	6.66762	2.20664
Sacm1l	SAC1 (suppressor of actin mutations 1, homolog)-like (S. cerevisiae)	4.58083	5.7223	2.20606
Cyba	cytochrome b-245, alpha polypeptide	8.83292	9.97438	2.20604
Slc9a9	solute carrier family 9 (sodium/hydrogen exchanger), member 9	5.70052	6.84138	2.20512
Ildr2	immunoglobulin-like domain containing receptor 2	4.96256	6.10181	2.20266
Cilp	cartilage intermediate layer protein, nucleotide pyrophosphohydrolase	6.02627	7.16375	2.19996
Fam167a	family with sequence similarity 167, member A	3.94957	5.08682	2.19961
Slfn8	schlafen 8	4.24408	5.38083	2.19885
Nt5e	5@#$%& nucleotidase, ecto	8.3355	9.47038	2.196
Myo1b	myosin IB	5.83861	6.97213	2.19393
Lyve1	lymphatic vessel endothelial hyaluronan receptor 1	5.95311	7.08638	2.19355
Apobec3	apolipoprotein B mRNA editing enzyme, catalytic polypeptide 3	6.04522	7.17686	2.19108
Hck	hemopoietic cell kinase	5.28005	6.4109	2.18988
Lck	lymphocyte protein tyrosine kinase	4.20257	5.33277	2.18889
Tbc1d1	TBC1 domain family, member 1	4.99541	6.12535	2.1885
Enpp1	ectonucleotide pyrophosphatase/phosphodiesterase 1	5.89679	7.02511	2.18604
Vash1	vasohibin 1	6.19054	7.31784	2.1845
Hdac9	histone deacetylase 9	4.28721	5.41435	2.18425
Adamtsl3	ADAMTS-like 3	6.18649	7.31341	2.18392
Pde3b	phosphodiesterase 3B, cGMP-inhibited	6.18275	7.30857	2.18226
Six4	sine oculis-related homeobox 4 homolog (Drosophila)	5.18752	6.31217	2.18049
Ezr	ezrin	4.81856	5.94253	2.17946
Tgfb2	transforming growth factor, beta 2	7.48075	8.60332	2.17734
Herc5	hect domain and RLD 5	4.1946	5.31656	2.17642
Egr1	early growth response 1	9.74325	10.864	2.17465
Dok2	docking protein 2	5.41193	6.53249	2.17431
Myo5a	myosin VA	6.42935	7.54804	2.1715
Txnrd1	thioredoxin reductase 1	7.96022	9.07637	2.16768
Mfge8	milk fat globule-EGF factor 8 protein	9.47085	10.5863	2.16657
Ly6e	lymphocyte antigen 6 complex, locus E	7.20134	8.31574	2.16505
Cd300ld	CD300 molecule-like family member d	5.32788	6.44005	2.16171
Ms4a4d	membrane-spanning 4-domains, subfamily A, member 4D	6.0264	7.13784	2.16061
Tm6sf1	transmembrane 6 superfamily member 1	6.35026	7.46145	2.16024
Akr1c14	aldo-keto reductase family 1, member C14	5.29614	6.40559	2.15763
Stmn3	stathmin-like 3	5.01583	6.1234	2.15482
Dnm3	dynamin 3	5.23957	6.3423	2.14761
Tcrb-V13	T-cell receptor beta, variable 13	4.84459	5.94527	2.14456
Cfl1	cofilin 1, non-muscle	10.269	11.3683	2.14257
Agpat9	1-acylglycerol-3-phosphate O-acyltransferase 9	4.44554	5.54352	2.14055
Irgm1	immunity-related GTPase family M member 1	6.89345	7.98963	2.13788
Cd72	CD72 antigen	4.76848	5.8629	2.13527
Itgb3	integrin beta 3	4.31783	5.41176	2.13455
Arrb2	arrestin, beta 2	6.67108	7.76494	2.13444
Mycbp2	MYC binding protein 2	5.16931	6.26166	2.13221
Chd7	chromodomain helicase DNA binding protein 7	4.59314	5.68391	2.12988
Tram1l1	translocation associated membrane protein 1-like 1	4.37162	5.45964	2.12582
Ebi3	Epstein-Barr virus induced gene 3	4.57932	5.6657	2.12341
Plcl2	phospholipase C-like 2	5.35659	6.44209	2.12211
Lyl1	lymphoblastomic leukemia 1	5.9857	7.0709	2.12167
Brunol4	bruno-like 4, RNA binding protein (Drosophila)	4.87076	5.95543	2.12089
Centb1	centaurin, beta 1	4.77682	5.85973	2.1183
Mrgprf	MAS-related GPR, member F	6.77091	7.8538	2.11828
Plxnc1	plexin C1	5.0381	6.11773	2.11349
Ppp2r2b	protein phosphatase 2 (formerly 2A), regulatory subunit B (PR 52), beta isoform	5.49382	6.573	2.11283
Ddx3y	DEAD (Asp-Glu-Ala-Asp) box polypeptide 3, Y-linked	7.91939	8.99847	2.11269
Mbp	myelin basic protein	7.84363	8.9224	2.11223
Tpsab1	tryptase alpha/beta 1	7.20428	8.28275	2.1118
Acta2	actin, alpha 2, smooth muscle, aorta	10.2613	11.3376	2.10859
Dusp5	dual specificity phosphatase 5	6.26175	7.33497	2.10412
Dusp4	dual specificity phosphatase 4	4.22118	5.29379	2.10323
Scn7a	sodium channel, voltage-gated, type VII, alpha	6.9362	8.00654	2.09993
Lrrn1	leucine rich repeat protein 1, neuronal	4.64972	5.71975	2.09948
Steap1	six transmembrane epithelial antigen of the prostate 1	4.9696	6.03861	2.09799
Fzd1	frizzled homolog 1 (Drosophila)	9.7518	10.8208	2.09798
Tnfaip6	tumor necrosis factor alpha induced protein 6	6.26381	7.33068	2.09488
Slc2a3	solute carrier family 2 (facilitated glucose transporter), member 3	5.53587	6.59947	2.09014
Iqgap2	IQ motif containing GTPase activating protein 2	6.97497	8.03841	2.08991
Xdh	xanthine dehydrogenase	7.5879	8.65103	2.08946
Col23a1	collagen, type XXIII, alpha 1	6.60307	7.6632	2.08512
Tmem54	transmembrane protein 54	5.08618	6.14485	2.08301
Hoxd8	homeo box D8	4.36328	5.4217	2.08265
Casp1	caspase 1	5.20123	6.25737	2.07936
Gprc5b	G protein-coupled receptor, family C, group 5, member B	6.2911	7.34709	2.07914
St8sia4	ST8 alpha-N-acetyl-neuraminide alpha-2,8-sialyltransferase 4	6.20229	7.25737	2.07783
Thbs1	thrombospondin 1	9.28889	10.3424	2.07565
Plp1	proteolipid protein (myelin) 1	6.5101	7.56344	2.07533
Pctk3	PCTAIRE-motif protein kinase 3	4.44395	5.49679	2.07461
Rad51l1	RAD51-like 1 (S. cerevisiae)	4.35966	5.41149	2.07316
Rspo1	R-spondin homolog (Xenopus laevis)	4.66007	5.71155	2.07266
Gprc5a	G protein-coupled receptor, family C, group 5, member A	7.10693	8.15812	2.07224
Adcy7	adenylate cyclase 7	8.38594	9.43671	2.07164
Adm	adrenomedullin	5.82095	6.87036	2.06968
Ece1	endothelin converting enzyme 1	6.5515	7.59865	2.06644
Gas7	growth arrest specific 7	5.53734	6.58299	2.0643
Adamts9	a disintegrin-like and metallopeptidase (reprolysin type) with thrombospondin type 1 motif, 9	4.86715	5.91243	2.06377
Wisp1	WNT1 inducible signaling pathway protein 1	7.27069	8.31459	2.06179
Tfrc	transferrin receptor	8.16721	9.21004	2.06027
Cd68	CD68 antigen	7.16453	8.2072	2.06004
Tes	testis derived transcript	7.05206	8.09374	2.05862
Tnfsf10	tumor necrosis factor (ligand) superfamily, member 10	5.10223	6.14304	2.05738
Frem1	Fras1 related extracellular matrix protein 1	5.16189	6.20148	2.05564
Serinc3	serine incorporator 3	6.53707	7.57125	2.04795
Ifnar2	interferon (alpha and beta) receptor 2	6.64934	7.68316	2.04744
Sdr39u1	short chain dehydrogenase/reductase family 39U, member 1	5.14627	6.18002	2.04734
Penk	preproenkephalin	10.6224	11.6549	2.04549
Cldn8	claudin 8	6.68137	7.71382	2.04549
Mef2c	myocyte enhancer factor 2C	5.2627	6.29474	2.04491
Cftr	cystic fibrosis transmembrane conductance regulator homolog	5.24685	6.27879	2.04477
Rnf125	ring finger protein 125	5.22005	6.25197	2.04474
Nrk	Nik related kinase	4.05458	5.08611	2.04419
Cald1	caldesmon 1	5.59413	6.62271	2.04002
Slc5a9	solute carrier family 5 (sodium/glucose cotransporter), member 9	5.18637	6.21356	2.03805
Slc27a3	solute carrier family 27 (fatty acid transporter), member 3	5.60504	6.63173	2.03734
Cct4	chaperonin containing Tcp1, subunit 4 (delta)	4.09107	5.1177	2.03726
Apobec1	apolipoprotein B mRNA editing enzyme, catalytic polypeptide 1	6.30844	7.33418	2.036
Pdlim5	PDZ and LIM domain 5	6.07324	7.09467	2.02993
Pcyt1b	phosphate cytidylyltransferase 1, choline, beta isoform	5.25874	6.27441	2.02184
Igf2bp3	insulin-like growth factor 2 mRNA binding protein 3	5.99201	7.00667	2.02043
Actn1	actinin, alpha 1	9.50554	10.5198	2.01992
Stk17b	serine/threonine kinase 17b (apoptosis-inducing)	5.51605	6.52737	2.01575
Areg	amphiregulin	6.12203	7.13249	2.01455
Gfra2	glial cell line derived neurotrophic factor family receptor alpha 2	7.91384	8.92398	2.01411
Ets1	E26 avian leukemia oncogene 1, 5@#$%& domain	7.6215	8.63079	2.01292
Tanc2	tetratricopeptide repeat, ankyrin repeat and coiled-coil containing 2	7.11012	8.11695	2.00949
Tnf	tumor necrosis factor	4.14599	5.15046	2.00621
Igf1	insulin-like growth factor 1	6.43569	7.43994	2.0059
Pdc	phosducin	6.95646	7.9593	2.00394
Ltc4s	leukotriene C4 synthase	4.07656	5.07708	2.00072
