# Supplementary material for: Critical Role of Klf5 in Regulating Gene Expression during Post-Eyelid Opening Maturation of Mouse Corneas
Source: PLoS One. 2012 Sep 14;7(9):e44771. doi: 10.1371/journal.pone.0044771 (PMC3443110; doi:10.1371/journal.pone.0044771)
Supplement: Table S5 — Most upregulated genes in PN56 Klf5 CN corneas. (XLS) [file pone.0044771.s008.xls]

## Sheet: Sheet1
Gene symbol	Description	mean log intensities for WT	mean log intensities for KLF5CN	Fold Difference
Ppbp	pro-platelet basic protein	5.28332	10.7853	45.3182
Sprr2d	small proline-rich protein 2D	4.73332	10.1355	42.289
Cxcl3	chemokine (C-X-C motif) ligand 3	4.81688	10.1326	39.8271
Clca2	chloride channel calcium activated 2	3.32193	8.39902	33.7564
Fabp4	fatty acid binding protein 4, adipocyte	4.37119	9.43872	33.5335
Cd163	CD163 antigen	3.73618	8.57493	28.616
Sprr2f	small proline-rich protein 2F	6.65369	11.4915	28.5964
Chi3l3	chitinase 3-like 3	3.66644	8.37745	26.1912
Gsdmc	gasdermin C	5.17965	9.69564	22.8796
Ccl8	chemokine (C-C motif) ligand 8	6.0888	10.5923	22.6817
S100a8	S100 calcium binding protein A8 (calgranulin A)	6.59978	11.0325	21.5967
Cxcl5	chemokine (C-X-C motif) ligand 5	6.93282	11.0996	17.9606
Igj	immunoglobulin joining chain	5.47763	9.6433	17.947
Pip	prolactin induced protein	4.54613	8.69356	17.7215
Ear11	eosinophil-associated, ribonuclease A family, member 11	3.49501	7.6367	17.6511
Sprr2a	small proline-rich protein 2A	7.54941	11.6909	17.6491
Srgn	serglycin	7.0106	11.1509	17.6337
Saa3	serum amyloid A 3	5.00064	9.04022	16.445
Ms4a6d	membrane-spanning 4-domains, subfamily A, member 6D	3.92392	7.8071	14.7555
Clca1	chloride channel calcium activated 1	3.83616	7.61336	13.7104
Chi3l4	chitinase 3-like 4	7.04774	10.8026	13.5001
Mrc1	mannose receptor, C type 1	5.27369	9.00196	13.2532
Aqp4	aquaporin 4	3.99372	7.69712	13.0267
Fcgr2b	Fc receptor, IgG, low affinity IIb	4.65702	8.29318	12.4335
Ccl24	chemokine (C-C motif) ligand 24	3.32193	6.95682	12.4226
Serpina3g	serine (or cysteine) peptidase inhibitor, clade A, member 3G	4.6276	8.20819	11.9637
Nlrp10	NLR family, pyrin domain containing 10	4.43119	7.98473	11.7415
Igl-V1	immunoglobulin lambda chain, variable 1	3.32193	6.80072	11.1486
S100a9	S100 calcium binding protein A9 (calgranulin B)	7.46862	10.9237	10.9666
Ccr1	chemokine (C-C motif) receptor 1	3.9644	7.41275	10.9158
Chi3l1	chitinase 3-like 1	7.82621	11.2734	10.9069
Csf3r	colony stimulating factor 3 receptor (granulocyte)	4.0107	7.43126	10.7076
Il1b	interleukin 1 beta	5.70983	9.10975	10.5555
Clec4d	C-type lectin domain family 4, member d	3.83922	7.23328	10.5127
Mfap4	microfibrillar-associated protein 4	3.93687	7.30496	10.3251
C1qa	complement component 1, q subcomponent, alpha polypeptide	6.22323	9.58123	10.2532
Mmp3	matrix metallopeptidase 3	8.19014	11.4959	9.88869
H2-Ab1	histocompatibility 2, class II antigen A, beta 1	5.92129	9.20289	9.72434
Igh-6	immunoglobulin heavy chain 6 (heavy chain of IgM)	5.2586	8.50547	9.49304
Clec7a	C-type lectin domain family 7, member a	5.31359	8.54472	9.39003
Tyrobp	TYRO protein tyrosine kinase binding protein	5.16139	8.37027	9.24632
Lcn2	lipocalin 2	8.71492	11.9221	9.23524
Cxcl13	chemokine (C-X-C motif) ligand 13	3.84667	7.03501	9.11562
Mmp13	matrix metallopeptidase 13	4.73452	7.91905	9.09157
Cytip	cytohesin 1 interacting protein	5.98447	9.16347	9.05679
Nrsn1	neurensin 1	3.76978	6.93291	8.95771
Gatm	glycine amidinotransferase (L-arginine:glycine amidinotransferase)	4.46294	7.62413	8.94567
S1pr3	sphingosine-1-phosphate receptor 3	3.99891	7.15486	8.91324
Mcpt2	mast cell protease 2	3.39659	6.529	8.76899
Ccl9	chemokine (C-C motif) ligand 9	5.92884	9.05721	8.74446
C1qc	complement component 1, q subcomponent, C chain	5.34793	8.47443	8.73314
Adra2a	adrenergic receptor, alpha 2a	4.13316	7.23987	8.61416
Col14a1	collagen, type XIV, alpha 1	6.5536	9.64906	8.54725
Itgb2	integrin beta 2	4.30355	7.39839	8.54358
Slc26a4	solute carrier family 26, member 4	5.01224	8.09434	8.46846
Trem1	triggering receptor expressed on myeloid cells 1	4.3758	7.45565	8.45527
Htra4	HtrA serine peptidase 4	3.86494	6.94111	8.43373
Fcer1g	Fc receptor, IgE, high affinity I, gamma polypeptide	4.55268	7.62402	8.40554
Pcdh19	protocadherin 19	4.25019	7.3102	8.33978
Glipr1	GLI pathogenesis-related 1 (glioma)	5.11348	8.17332	8.3388
Gcnt1	glucosaminyl (N-acetyl) transferase 1, core 2	3.80292	6.85138	8.27328
Csf1r	colony stimulating factor 1 receptor	7.05281	10.0766	8.1329
C1qb	complement component 1, q subcomponent, beta polypeptide	5.75935	8.7782	8.10521
Lmo1	LIM domain only 1	3.57034	6.56845	7.98953
Kcnj15	potassium inwardly-rectifying channel, subfamily J, member 15	6.06783	9.06535	7.98626
Cxcr4	chemokine (C-X-C motif) receptor 4	3.656	6.64113	7.91797
Ubd	ubiquitin D	3.49925	6.43073	7.62893
Mcpt1	mast cell protease 1	3.62686	6.55335	7.60258
Nr4a1	nuclear receptor subfamily 4, group A, member 1	3.88872	6.80745	7.5618
Col3a1	collagen, type III, alpha 1	8.80867	11.7193	7.5192
Cd209e	CD209e antigen	3.55675	6.46419	7.50286
Il15ra	interleukin 15 receptor, alpha chain	3.32193	6.22831	7.49735
Clec4e	C-type lectin domain family 4, member e	3.41377	6.31883	7.49049
Cxcl2	chemokine (C-X-C motif) ligand 2	6.43036	9.32959	7.46028
Ptprc	protein tyrosine phosphatase, receptor type, C	5.77609	8.67306	7.4486
Cd53	CD53 antigen	5.57927	8.47174	7.42541
Slpi	secretory leukocyte peptidase inhibitor	5.21452	8.09506	7.36426
Cd38	CD38 antigen	3.70703	6.54843	7.16715
Epb4.1l3	erythrocyte protein band 4.1-like 3	3.80352	6.62622	7.07485
Tnfrsf9	tumor necrosis factor receptor superfamily, member 9	4.15984	6.95386	6.9356
Rarres2	retinoic acid receptor responder (tazarotene induced) 2	4.65526	7.44833	6.93103
Ms4a7	membrane-spanning 4-domains, subfamily A, member 7	4.89755	7.69046	6.93026
Csf2rb	colony stimulating factor 2 receptor, beta, low-affinity (granulocyte-macrophage)	5.39107	8.18374	6.92911
Cd52	CD52 antigen	5.35116	8.14356	6.92781
Pdc	phosducin	4.70095	7.48716	6.89815
Dram1	DNA-damage regulated autophagy modulator 1	5.5341	8.31417	6.86886
Stfa2l1	stefin A2 like 1	5.49049	8.25942	6.81602
Cd74	CD74 antigen (invariant polypeptide of major histocompatibility complex, class II antigen-associated)	8.35111	11.1087	6.76284
Faim3	Fas apoptotic inhibitory molecule 3	4.08771	6.84057	6.74052
Fpr2	formyl peptide receptor 2	3.47696	6.22854	6.73454
Ccr5	chemokine (C-C motif) receptor 5	3.94549	6.6953	6.72629
Trim15	tripartite motif-containing 15	4.69793	7.43691	6.67598
Ly86	lymphocyte antigen 86	4.5533	7.28543	6.64436
Timp1	tissue inhibitor of metalloproteinase 1	6.02028	8.74609	6.61532
Adamts2	a disintegrin-like and metallopeptidase (reprolysin type) with thrombospondin type 1 motif, 2	3.68193	6.40521	6.60372
Alox5ap	arachidonate 5-lipoxygenase activating protein	4.95488	7.67759	6.60112
C3ar1	complement component 3a receptor 1	3.64986	6.3659	6.57067
Ltbp2	latent transforming growth factor beta binding protein 2	4.73333	7.44654	6.55779
Fyb	FYN binding protein	3.81889	6.53125	6.55393
Clec4a3	C-type lectin domain family 4, member a3	3.5924	6.30358	6.54857
Apob48r	apolipoprotein B48 receptor	3.48714	6.18489	6.48789
Ighg	Immunoglobulin heavy chain (gamma polypeptide)	3.4484	6.14568	6.48578
Mgl1	macrophage galactose N-acetyl-galactosamine specific lectin 1	3.87579	6.56351	6.44294
Lcp1	lymphocyte cytosolic protein 1	5.61044	8.29686	6.43714
Ms4a6b	membrane-spanning 4-domains, subfamily A, member 6B	5.10307	7.78265	6.40669
Il1r2	interleukin 1 receptor, type II	4.15917	6.8371	6.39937
Socs3	suppressor of cytokine signaling 3	5.05222	7.71972	6.35327
Casp1	caspase 1	5.22987	7.8933	6.33537
Casp12	caspase 12	5.09915	7.75971	6.32278
Cd14	CD14 antigen	6.53254	9.18717	6.29685
Lilrb3	leukocyte immunoglobulin-like receptor, subfamily B (with TM and ITIM domains), member 3	3.46576	6.11563	6.27611
Muc5ac	mucin 5, subtypes A and C, tracheobronchial/gastric	3.40241	6.04365	6.23868
Gzmb	granzyme B	3.67969	6.30923	6.18829
Tnc	tenascin C	7.9799	10.6049	6.16876
Gimap8	GTPase, IMAP family member 8	3.80545	6.42663	6.15253
Inhba	inhibin beta-A	3.79479	6.40922	6.12381
Ctla4	cytotoxic T-lymphocyte-associated protein 4	3.85076	6.46487	6.12245
Lyz1	lysozyme 1	7.79483	10.4053	6.1072
Aspn	asporin	4.41252	7.01842	6.08771
Pappa	pregnancy-associated plasma protein A	3.45594	6.05536	6.06043
Reg3g	regenerating islet-derived 3 gamma	4.36926	6.9568	6.01073
Pou2af1	POU domain, class 2, associating factor 1	3.32193	5.90682	5.9997
Thy1	thymus cell antigen 1, theta	4.2858	6.87052	5.99899
Rnf125	ring finger protein 125	3.88154	6.46507	5.99405
Nrl	neural retina leucine zipper gene	3.68952	6.26008	5.9404
Epha7	Eph receptor A7	4.28494	6.83909	5.87321
F13a1	coagulation factor XIII, A1 subunit	4.67379	7.22669	5.86813
Scara3	scavenger receptor class A, member 3	6.96431	9.51651	5.86528
Fam167a	family with sequence similarity 167, member A	3.86228	6.41184	5.85456
Pmaip1	phorbol-12-myristate-13-acetate-induced protein 1	4.85242	7.40169	5.85338
Lrg1	leucine-rich alpha-2-glycoprotein 1	4.67842	7.22242	5.83204
Dio2	deiodinase, iodothyronine, type II	5.31107	7.83727	5.76052
Dusp4	dual specificity phosphatase 4	3.32193	5.84766	5.75865
Fcgr3	Fc receptor, IgG, low affinity III	5.42301	7.94276	5.73483
Cp	ceruloplasmin	6.52571	9.04216	5.72172
Calcb	calcitonin-related polypeptide, beta	3.95506	6.46725	5.70485
Casp4	caspase 4, apoptosis-related cysteine peptidase	4.43773	6.9404	5.66733
Matn2	matrilin 2	5.88962	8.3913	5.66345
Ms4a4d	membrane-spanning 4-domains, subfamily A, member 4D	4.10098	6.60138	5.65842
Krt18	keratin 18	8.21986	10.7176	5.64784
Fhod3	formin homology 2 domain containing 3	3.32193	5.81634	5.63498
Actn1	actinin, alpha 1	4.49501	6.9845	5.61579
Ak7	adenylate kinase 7	4.98606	7.46973	5.59318
Sectm1a	secreted and transmembrane 1A	3.80846	6.2857	5.56831
Ccl19	chemokine (C-C motif) ligand 19	4.4043	6.87427	5.54032
Coro1a	coronin, actin binding protein 1A	5.45056	7.91271	5.51037
Pxdn	peroxidasin homolog (Drosophila)	5.38459	7.84136	5.48986
Ccl12	chemokine (C-C motif) ligand 12	3.51331	5.96911	5.48617
Sprr1a	small proline-rich protein 1A	9.69168	12.1458	5.47994
Cxcl12	chemokine (C-X-C motif) ligand 12	3.79166	6.24398	5.47296
Sag	retinal S-antigen	5.61149	8.06351	5.47182
Itgal	integrin alpha L	4.00211	6.45022	5.45701
Eif4e3	eukaryotic translation initiation factor 4E member 3	5.09461	7.53268	5.41916
Sema7a	sema domain, immunoglobulin domain (Ig), and GPI membrane anchor, (semaphorin) 7A	4.45775	6.89497	5.41597
Wif1	Wnt inhibitory factor 1	3.51331	5.93576	5.36081
Sftpd	surfactant associated protein D	8.24014	10.658	5.34389
Chst11	carbohydrate sulfotransferase 11	5.63333	8.04957	5.33778
Slc15a3	solute carrier family 15, member 3	3.8563	6.27011	5.3288
Ctla2a	cytotoxic T lymphocyte-associated protein 2 alpha	4.54433	6.95249	5.30797
Ncf4	neutrophil cytosolic factor 4	4.83612	7.22392	5.23359
Gdf10	growth differentiation factor 10	4.31529	6.70178	5.22884
Emilin2	elastin microfibril interfacer 2	4.40973	6.77047	5.13634
Il2rg	interleukin 2 receptor, gamma chain	4.40115	6.75637	5.11672
Thbs2	thrombospondin 2	6.48928	8.83585	5.08614
Ltbp1	latent transforming growth factor beta binding protein 1	6.60314	8.94476	5.06871
Smoc2	SPARC related modular calcium binding 2	5.92574	8.26609	5.06425
Ankrd37	ankyrin repeat domain 37	4.07138	6.40941	5.05612
Tnfaip8l2	tumor necrosis factor, alpha-induced protein 8-like 2	3.42206	5.75774	5.04789
Il1rl1	interleukin 1 receptor-like 1	4.48371	6.81845	5.0446
Fes	feline sarcoma oncogene	4.06461	6.39843	5.04138
Mmp2	matrix metallopeptidase 2	6.86983	9.19534	5.01243
Cd163l1	CD163 molecule-like 1	3.61119	5.93043	4.99069
Ccl6	chemokine (C-C motif) ligand 6	5.76711	8.08369	4.9815
Lst1	leukocyte specific transcript 1	4.40257	6.71769	4.97646
Olfm1	olfactomedin 1	4.66513	6.96481	4.92349
Xist	inactive X specific transcripts	6.70939	9.00608	4.91329
C5ar1	complement component 5a receptor 1	3.5628	5.85309	4.89154
Ms4a6c	membrane-spanning 4-domains, subfamily A, member 6C	4.61612	6.8967	4.85873
Pdlim4	PDZ and LIM domain 4	5.67981	7.95919	4.85469
Cxcl17	chemokine (C-X-C motif) ligand 17	6.87648	9.14998	4.83495
Ednra	endothelin receptor type A	3.78211	6.05457	4.83146
Slco1a5	solute carrier organic anion transporter family, member 1a5	4.45942	6.72552	4.81021
C3	complement component 3	8.91512	11.1716	4.77811
Lyz2	lysozyme 2	7.23035	9.47793	4.74886
Prkd1	protein kinase D1	4.26582	6.51309	4.74784
H2-Aa	histocompatibility 2, class II antigen A, alpha	7.79454	10.041	4.7451
Adam8	a disintegrin and metallopeptidase domain 8	6.4046	8.64847	4.73666
Rab3il1	RAB3A interacting protein (rabin3)-like 1	3.80675	6.04891	4.73105
Frzb	frizzled-related protein	3.52545	5.76606	4.72597
Selplg	selectin, platelet (p-selectin) ligand	4.74372	6.98292	4.72135
Col18a1	collagen, type XVIII, alpha 1	4.78997	7.02529	4.70867
Anpep	alanyl (membrane) aminopeptidase	5.04984	7.28285	4.70114
Gabrp	gamma-aminobutyric acid (GABA) A receptor, pi	4.91237	7.13906	4.68059
H2-Q7	histocompatibility 2, Q region locus 7	5.5814	7.79705	4.64491
Rbm24	RNA binding motif protein 24	4.02754	6.23849	4.6298
Clec4n	C-type lectin domain family 4, member n	4.36852	6.57488	4.61509
Vcam1	vascular cell adhesion molecule 1	5.39439	7.59886	4.60905
Mcam	melanoma cell adhesion molecule	4.08279	6.28454	4.60037
Nlrc5	NLR family, CARD domain containing 5	4.80216	7.0031	4.59779
Atp10a	ATPase, class V, type 10A	3.60275	5.79811	4.58004
Msn	moesin	7.81897	10.014	4.57912
Tex15	testis expressed gene 15	4.37561	6.56352	4.55645
Mpeg1	macrophage expressed gene 1	6.07787	8.26498	4.55392
Fxyd5	FXYD domain-containing ion transport regulator 5	5.77094	7.954	4.54116
Adcy7	adenylate cyclase 7	6.31635	8.49601	4.53047
C4b	complement component 4B (Childo blood group)	6.70021	8.87705	4.52162
Serpinb6b	serine (or cysteine) peptidase inhibitor, clade B, member 6b	6.60261	8.77839	4.5183
Moxd1	monooxygenase, DBH-like 1	6.92539	9.09535	4.50011
Padi1	peptidyl arginine deiminase, type I	5.93128	8.10101	4.49939
Ncf1	neutrophil cytosolic factor 1	4.49707	6.65743	4.47026
Arc	activity regulated cytoskeletal-associated protein	3.90736	6.06712	4.46841
Pde6b	phosphodiesterase 6B, cGMP, rod receptor, beta polypeptide	3.73214	5.88512	4.44745
Aplnr	apelin receptor	4.03926	6.19149	4.44514
Krt17	keratin 17	8.94422	11.0964	4.44499
Irf8	interferon regulatory factor 8	4.72977	6.87518	4.42418
Npl	N-acetylneuraminate pyruvate lyase	4.61968	6.76425	4.4216
Slc16a3	solute carrier family 16 (monocarboxylic acid transporters), member 3	4.62987	6.76674	4.39807
Alox15	arachidonate 15-lipoxygenase	9.95204	12.0858	4.38845
Fap	fibroblast activation protein	4.87394	7.00246	4.37269
Csf2rb2	colony stimulating factor 2 receptor, beta 2, low-affinity (granulocyte-macrophage)	4.56144	6.683	4.35164
Igfbp3	insulin-like growth factor binding protein 3	6.31692	8.43407	4.33836
Tnfrsf11b	tumor necrosis factor receptor superfamily, member 11b (osteoprotegerin)	6.28375	8.39972	4.33481
Cpa3	carboxypeptidase A3, mast cell	4.6292	6.73742	4.31159
Aspa	aspartoacylase	4.84664	6.9525	4.30454
Fcgr4	Fc receptor, IgG, low affinity IV	3.73255	5.8375	4.30183
Rac2	RAS-related C3 botulinum substrate 2	4.20608	6.31038	4.29989
Tpsab1	tryptase alpha/beta 1	4.39021	6.49099	4.28941
Il13ra2	interleukin 13 receptor, alpha 2	4.44694	6.5335	4.24734
Man1a	mannosidase 1, alpha	5.74561	7.83175	4.2461
Spp1	secreted phosphoprotein 1	6.7111	8.79126	4.22854
Cybb	cytochrome b-245, beta polypeptide	4.76089	6.84078	4.22775
Neurod1	neurogenic differentiation 1	3.66293	5.73946	4.21791
Slc27a3	solute carrier family 27 (fatty acid transporter), member 3	5.77648	7.85244	4.21625
Lbp	lipopolysaccharide binding protein	7.00922	9.08491	4.21546
Stra6	stimulated by retinoic acid gene 6	5.15845	7.23347	4.2135
Rho	rhodopsin	5.00588	7.07892	4.20772
Gfra2	glial cell line derived neurotrophic factor family receptor alpha 2	4.04688	6.11731	4.20012
Fgl2	fibrinogen-like protein 2	5.76772	7.83803	4.19977
P2ry10	purinergic receptor P2Y, G-protein coupled 10	4.0336	6.10371	4.19919
Ano1	anoctamin 1, calcium activated chloride channel	4.9733	7.04166	4.1941
Kbtbd11	kelch repeat and BTB (POZ) domain containing 11	7.0714	9.13813	4.18936
Slc2a3	solute carrier family 2 (facilitated glucose transporter), member 3	4.43474	6.49496	4.1705
Icam1	intercellular adhesion molecule 1	6.32114	8.37849	4.16221
Itgax	integrin alpha X	4.35166	6.39979	4.1357
Stxbp6	syntaxin binding protein 6 (amisyn)	4.32705	6.36689	4.112
Crisp1	cysteine-rich secretory protein 1	6.47372	8.51327	4.11117
Kif26b	kinesin family member 26B	4.0326	6.07089	4.10758
Slco2a1	solute carrier organic anion transporter family, member 2a1	6.7876	8.82217	4.09701
Enpp2	ectonucleotide pyrophosphatase/phosphodiesterase 2	4.5004	6.52781	4.07672
Il7r	interleukin 7 receptor	4.6223	6.64532	4.06434
Postn	periostin, osteoblast specific factor	8.47723	10.4946	4.04834
Icos	inducible T-cell co-stimulator	4.27697	6.29025	4.03699
Agtr2	angiotensin II receptor, type 2	4.27929	6.29115	4.03302
Cfb	complement factor B	4.32562	6.33484	4.02565
Sox4	SRY-box containing gene 4	5.66788	7.67682	4.02486
Prss12	protease, serine, 12 neurotrypsin (motopsin)	5.20191	7.20856	4.01848
Zbp1	Z-DNA binding protein 1	4.24853	6.25109	4.0071
Clec2d	C-type lectin domain family 2, member d	5.79103	7.78732	3.98973
Gvin1	GTPase, very large interferon inducible 1	9.11961	11.1016	3.95049
Pdcd1lg2	programmed cell death 1 ligand 2	3.82723	5.80701	3.94433
Abcb1b	ATP-binding cassette, sub-family B (MDR/TAP), member 1B	3.80917	5.78637	3.93728
F10	coagulation factor X	3.85955	5.83142	3.92276
Snap25	synaptosomal-associated protein 25	4.93291	6.90193	3.91502
Cd3g	CD3 antigen, gamma polypeptide	4.09277	6.05983	3.90971
Lif	leukemia inhibitory factor	4.69601	6.65906	3.89885
Chdh	choline dehydrogenase	5.15289	7.11253	3.88965
Ltf	lactotransferrin	10.24	12.1937	3.87377
Mmp2	matrix metallopeptidase 2	7.01895	8.97176	3.87128
P2ry6	pyrimidinergic receptor P2Y, G-protein coupled, 6	5.03373	6.98357	3.86332
Itgae	integrin alpha E, epithelial-associated	3.89857	5.84549	3.85551
Plb1	phospholipase B1	4.13702	6.0822	3.85086
Cd300a	CD300A antigen	3.88097	5.82177	3.83918
Arid5a	AT rich interactive domain 5A (MRF1-like)	4.39548	6.3345	3.83445
Batf	basic leucine zipper transcription factor, ATF-like	3.87378	5.81139	3.83071
Tm4sf1	transmembrane 4 superfamily member 1	4.13368	6.06933	3.8255
Adh6a	alcohol dehydrogenase 6A (class V)	7.3675	9.30286	3.82474
Serping1	serine (or cysteine) peptidase inhibitor, clade G, member 1	8.28076	10.2128	3.81594
Isg20	interferon-stimulated protein	4.66357	6.59351	3.81039
Mfap5	microfibrillar associated protein 5	4.26804	6.19721	3.80836
Kcnh1	potassium voltage-gated channel, subfamily H (eag-related), member 1	5.36527	7.29183	3.80148
Wisp1	WNT1 inducible signaling pathway protein 1	3.97639	5.89977	3.79311
Fyn	Fyn proto-oncogene	5.0478	6.9688	3.78685
B4galnt1	beta-1,4-N-acetyl-galactosaminyl transferase 1	5.21566	7.13472	3.78177
Col1a1	collagen, type I, alpha 1	6.7668	8.6844	3.77794
Cyba	cytochrome b-245, alpha polypeptide	6.6993	8.61464	3.77203
St3gal4	ST3 beta-galactoside alpha-2,3-sialyltransferase 4	6.09392	8.00668	3.76529
Syt1	synaptotagmin I	4.28383	6.195	3.76114
Fbln7	fibulin 7	4.17995	6.08578	3.74724
Osm	oncostatin M	3.9802	5.8836	3.74094
Tmem173	transmembrane protein 173	5.78772	7.69098	3.74057
Gprc5b	G protein-coupled receptor, family C, group 5, member B	4.4762	6.37718	3.73467
U46068	cDNA sequence U46068	5.44215	7.34037	3.72753
Selp	selectin, platelet	4.22147	6.11769	3.72237
Serpine2	serine (or cysteine) peptidase inhibitor, clade E, member 2	8.5472	10.4427	3.72041
Spsb1	splA/ryanodine receptor domain and SOCS box containing 1	5.26719	7.15442	3.69924
Tnfaip2	tumor necrosis factor, alpha-induced protein 2	6.076	7.96239	3.69709
Mmp12	matrix metallopeptidase 12	4.32711	6.21347	3.69701
Adm	adrenomedullin	6.23651	8.12273	3.69665
Tnfrsf1b	tumor necrosis factor receptor superfamily, member 1b	4.97306	6.85758	3.6923
Laptm5	lysosomal-associated protein transmembrane 5	5.35901	7.23552	3.67186
Bicc1	bicaudal C homolog 1 (Drosophila)	5.25442	7.12987	3.66916
Pbp2	phosphatidylethanolamine binding protein 2	7.39834	9.27302	3.6672
Col1a2	collagen, type I, alpha 2	8.71256	10.5871	3.66697
Hpgd	hydroxyprostaglandin dehydrogenase 15 (NAD)	5.6769	7.54903	3.66073
Ikzf1	IKAROS family zinc finger 1	4.35202	6.22249	3.65652
Myo1g	myosin IG	3.96623	5.83237	3.64556
Gja1	gap junction protein, alpha 1	4.6718	6.53237	3.63151
Lat	linker for activation of T cells	4.08673	5.94461	3.62475
Nt5e	5@#$%& nucleotidase, ecto	7.47634	9.33412	3.6245
Sh3pxd2b	SH3 and PX domains 2B	4.12845	5.98245	3.61501
Evi2a	ecotropic viral integration site 2a	4.11003	5.95316	3.58788
Tnfsf10	tumor necrosis factor (ligand) superfamily, member 10	6.52883	8.36778	3.5775
Nfkbie	nuclear factor of kappa light polypeptide gene enhancer in B-cells inhibitor, epsilon	4.16138	5.99475	3.56369
Plvap	plasmalemma vesicle associated protein	5.16397	6.99419	3.55591
Emp3	epithelial membrane protein 3	5.64598	7.47482	3.55251
C1qtnf2	C1q and tumor necrosis factor related protein 2	4.79655	6.62504	3.55165
Acta2	actin, alpha 2, smooth muscle, aorta	8.61127	10.4323	3.53333
Pld4	phospholipase D family, member 4	4.56698	6.38428	3.52421
Col5a2	collagen, type V, alpha 2	8.03635	9.85107	3.51791
Serpina3n	serine (or cysteine) peptidase inhibitor, clade A, member 3N	10.1617	11.9622	3.48341
Cebpd	CCAAT/enhancer binding protein (C/EBP), delta	8.51178	10.3066	3.46972
Slfn4	schlafen 4	7.52985	9.32299	3.46568
Emr1	EGF-like module containing, mucin-like, hormone receptor-like sequence 1	5.18453	6.96921	3.44542
Ddit4	DNA-damage-inducible transcript 4	6.89506	8.67506	3.43426
Gimap4	GTPase, IMAP family member 4	4.09416	5.86589	3.41463
Dock10	dedicator of cytokinesis 10	4.03036	5.80004	3.40978
Six4	sine oculis-related homeobox 4 homolog (Drosophila)	3.97692	5.74459	3.40504
Cfp	complement factor properdin	4.04377	5.80937	3.40015
Dpt	dermatopontin	7.74612	9.50175	3.37674
Tcrg-V4	T-cell receptor gamma, variable 4	4.21966	5.97475	3.37547
Sh3pxd2b	SH3 and PX domains 2B	6.08282	7.83705	3.37346
Il18rap	interleukin 18 receptor accessory protein	4.31099	6.0628	3.36781
Ptgs2	prostaglandin-endoperoxide synthase 2	6.62223	8.37033	3.35916
Sulf2	sulfatase 2	5.8509	7.59854	3.35809
Qsox1	quiescin Q6 sulfhydryl oxidase 1	6.3219	8.06788	3.35423
Ctss	cathepsin S	9.41898	11.1619	3.34707
Cntn1	contactin 1	4.78648	6.52158	3.32903
Dapk2	death-associated protein kinase 2	5.00364	6.73828	3.32796
Nceh1	arylacetamide deacetylase-like 1	4.31515	6.04962	3.32757
Igfbp4	insulin-like growth factor binding protein 4	5.65473	7.38442	3.31657
Actr3b	ARP3 actin-related protein 3 homolog B (yeast)	4.17386	5.90285	3.31496
Lox	lysyl oxidase	6.6034	8.33012	3.30974
Hmgcll1	3-hydroxymethyl-3-methylglutaryl-Coenzyme A lyase-like 1	4.46769	6.19152	3.30312
Stxbp6	syntaxin binding protein 6 (amisyn)	5.33351	7.05572	3.29941
Olfml3	olfactomedin-like 3	7.2153	8.9351	3.29391
Pla1a	phospholipase A1 member A	4.02857	5.74753	3.29199
Sprr2k	small proline-rich protein 2K	4.97607	6.68866	3.27749
Soat1	sterol O-acyltransferase 1	6.88314	8.59549	3.27694
Car2	carbonic anhydrase 2	5.8492	7.55927	3.27177
Aif1	allograft inflammatory factor 1	4.12377	5.83321	3.27034
Slfn8	schlafen 8	4.55334	6.26058	3.26536
Arrb2	arrestin, beta 2	4.73651	6.43854	3.25358
F5	coagulation factor V	5.5403	7.24198	3.2528
Retnla	resistin like alpha	6.31442	8.01168	3.24284
Car12	carbonic anyhydrase 12	7.05277	8.74983	3.2424
Ttr	transthyretin	6.59175	8.28855	3.24181
Il18r1	interleukin 18 receptor 1	5.83033	7.52601	3.2393
Glis3	GLIS family zinc finger 3	5.90047	7.59523	3.23723
Mfge8	milk fat globule-EGF factor 8 protein	8.24507	9.93817	3.23351
Gmfg	glia maturation factor, gamma	5.13135	6.8217	3.22735
H2-DMa	histocompatibility 2, class II, locus DMa	5.32117	7.00807	3.21964
Limch1	LIM and calponin homology domains 1	4.70647	6.39212	3.21685
Tmem176b	transmembrane protein 176B	10.093	11.7772	3.21355
Fgr	Gardner-Rasheed feline sarcoma viral (Fgr) oncogene homolog	4.70245	6.38637	3.213
Lgals1	lectin, galactose binding, soluble 1	9.04336	10.7254	3.20886
Pdgfc	platelet-derived growth factor, C polypeptide	6.23278	7.91308	3.20495
Enpp1	ectonucleotide pyrophosphatase/phosphodiesterase 1	4.62436	6.29973	3.19401
Pcbp3	poly(rC) binding protein 3	5.97947	7.65018	3.18371
Pltp	phospholipid transfer protein	8.16789	9.83742	3.18111
Rho	rhodopsin	4.45903	6.1259	3.17525
Rnf183	ring finger protein 183	5.97204	7.63451	3.16558
Sesn2	sestrin 2	4.12486	5.78176	3.15338
Ptger4	prostaglandin E receptor 4 (subtype EP4)	5.87955	7.53448	3.14908
Emb	embigin	6.82257	8.47295	3.13916
Pkdcc	protein kinase domain containing, cytoplasmic	4.16882	5.81673	3.13379
Vim	vimentin	8.18888	9.83599	3.13206
Sectm1b	secreted and transmembrane 1B	6.50151	8.14846	3.13171
Sfrp2	secreted frizzled-related protein 2	5.02015	6.66494	3.12702
Slc40a1	solute carrier family 40 (iron-regulated transporter), member 1	5.31165	6.95529	3.12453
Flt1	FMS-like tyrosine kinase 1	6.13525	7.77789	3.12237
Krt13	keratin 13	6.80431	8.44446	3.11698
Apod	apolipoprotein D	9.72597	11.3611	3.10616
Rnase4	ribonuclease, RNase A family 4	7.97393	9.60863	3.10523
Thbs4	thrombospondin 4	6.34609	7.98043	3.10445
Ddx3y	DEAD (Asp-Glu-Ala-Asp) box polypeptide 3, Y-linked	6.64194	8.27508	3.10187
Ptges	prostaglandin E synthase	6.44541	8.07767	3.09998
Trf	transferrin	5.98864	7.61705	3.09172
Fhl2	four and a half LIM domains 2	5.45395	7.08017	3.08703
Kcne4	potassium voltage-gated channel, Isk-related subfamily, gene 4	4.23586	5.85387	3.06951
Tuba8	tubulin, alpha 8	4.55024	6.16816	3.06932
Stab1	stabilin 1	4.97181	6.58599	3.06138
Cd34	CD34 antigen	6.17015	7.78345	3.05951
Crispld2	cysteine-rich secretory protein LCCL domain containing 2	4.85671	6.4691	3.05758
Csf1	colony stimulating factor 1 (macrophage)	5.80046	7.4042	3.0393
Klf9	Kruppel-like factor 9	7.1447	8.74844	3.0393
Adc	arginine decarboxylase	5.62906	7.22581	3.02461
Sash3	SAM and SH3 domain containing 3	4.79249	6.38768	3.02134
Itgbl1	integrin, beta-like 1	6.46518	8.05855	3.01753
Cpn1	carboxypeptidase N, polypeptide 1	4.26182	5.85501	3.01716
Ecm1	extracellular matrix protein 1	10.4839	12.0656	2.9931
Gbp2	guanylate binding protein 2	8.87653	10.4514	2.97907
Limd2	LIM domain containing 2	6.85635	8.42922	2.97496
Trim40	tripartite motif-containing 40	5.34138	6.91276	2.97189
Bnc2	basonuclin 2	6.053	7.61966	2.96218
Lpxn	leupaxin	4.22883	5.79177	2.95455
Rgs5	regulator of G-protein signaling 5	6.28299	7.84483	2.9523
Dab2	disabled homolog 2 (Drosophila)	6.65427	8.21573	2.95152
Ncoa7	nuclear receptor coactivator 7	5.25874	6.81956	2.95021
Fmod	fibromodulin	6.08381	7.64451	2.94997
Ifitm3	interferon induced transmembrane protein 3	10.9543	12.515	2.94995
Gpx3	glutathione peroxidase 3	6.56548	8.12524	2.94805
Ctsz	cathepsin Z	6.68054	8.23992	2.94727
Ctse	cathepsin E	4.97621	6.53441	2.94486
Rab11fip5	RAB11 family interacting protein 5 (class I)	6.51189	8.06602	2.93657
Ctsk	cathepsin K	6.38876	7.94126	2.93325
Cmah	cytidine monophospho-N-acetylneuraminic acid hydroxylase	5.10311	6.65337	2.9287
Fbxl16	F-box and leucine-rich repeat protein 16	4.4073	5.95359	2.92065
B3gnt7	UDP-GlcNAc:betaGal beta-1,3-N-acetylglucosaminyltransferase 7	6.55998	8.10563	2.91936
Ptpla	protein tyrosine phosphatase-like (proline instead of catalytic arginine), member a	5.51519	7.05819	2.914
Gp2	glycoprotein 2 (zymogen granule membrane)	6.55455	8.09566	2.91018
Pde3b	phosphodiesterase 3B, cGMP-inhibited	4.62983	6.16808	2.90442
Wipf1	WAS/WASL interacting protein family, member 1	5.13537	6.67329	2.90376
Pdgfb	platelet derived growth factor, B polypeptide	5.31277	6.85012	2.90261
Stmn3	stathmin-like 3	4.2101	5.74607	2.89983
Expi	extracellular proteinase inhibitor	10.7596	12.2941	2.89694
Adamts9	a disintegrin-like and metallopeptidase (reprolysin type) with thrombospondin type 1 motif, 9	4.22979	5.76226	2.89281
Tcrb-V13	T-cell receptor beta, variable 13	5.20206	6.73269	2.88912
Cyp2f2	cytochrome P450, family 2, subfamily f, polypeptide 2	7.85341	9.38337	2.88778
Lgals3bp	lectin, galactoside-binding, soluble, 3 binding protein	6.73428	8.25912	2.87755
Col23a1	collagen, type XXIII, alpha 1	5.86762	7.39226	2.87715
Irx1	Iroquois related homeobox 1 (Drosophila)	4.37778	5.90021	2.87275
Rcsd1	RCSD domain containing 1	4.69746	6.21729	2.86757
H6pd	hexose-6-phosphate dehydrogenase (glucose 1-dehydrogenase)	6.2097	7.71525	2.83933
Abca1	ATP-binding cassette, sub-family A (ABC1), member 1	7.81096	9.31631	2.83894
C1r	complement component 1, r subcomponent	6.40741	7.90847	2.83051
Tmem176a	transmembrane protein 176A	8.33325	9.83421	2.83031
Reln	reelin	5.53322	7.02929	2.82073
Itpripl2	inositol 1,4,5-triphosphate receptor interacting protein-like 2	7.55762	9.05173	2.8169
Pmepa1	prostate transmembrane protein, androgen induced 1	4.98364	6.47689	2.81522
Cyr61	cysteine rich protein 61	6.32176	7.81422	2.81368
Sorcs2	sortilin-related VPS10 domain containing receptor 2	5.73707	7.2202	2.79555
Slc12a5	solute carrier family 12, member 5	5.01519	6.49785	2.79464
Hfe	hemochromatosis	5.75619	7.23699	2.79103
Hk2	hexokinase 2	8.15387	9.63425	2.79022
Aebp1	AE binding protein 1	5.21525	6.69458	2.78819
Plk3	polo-like kinase 3 (Drosophila)	5.51284	6.99176	2.7874
Mgp	matrix Gla protein	9.43253	10.9098	2.78427
G0s2	G0/G1 switch gene 2	4.73106	6.20825	2.78406
Flot2	flotillin 2	7.32418	8.79863	2.77878
Mt1	metallothionein 1	4.45911	5.93342	2.77851
Psmb8	proteasome (prosome, macropain) subunit, beta type 8 (large multifunctional peptidase 7)	4.90917	6.38312	2.77781
Lgi2	leucine-rich repeat LGI family, member 2	7.14905	8.61727	2.7668
Alox12e	arachidonate lipoxygenase, epidermal	10.8497	12.3169	2.76487
Clic6	chloride intracellular channel 6	6.27222	7.73881	2.76368
Nlrp3	NLR family, pyrin domain containing 3	4.37896	5.84431	2.7613
Nupr1	nuclear protein 1	8.60736	10.0725	2.76096
Rnf128	ring finger protein 128	6.47289	7.93445	2.75406
Rbp3	retinol binding protein 3, interstitial	4.43364	5.89505	2.75377
Ddr2	discoidin domain receptor family, member 2	5.5689	7.02959	2.7524
Ccr9	chemokine (C-C motif) receptor 9	4.94194	6.40071	2.74874
Cd300ld	CD300 molecule-like family member d	4.86143	6.3127	2.73449
Nedd9	neural precursor cell expressed, developmentally down-regulated gene 9	7.15752	8.60436	2.7261
Entpd3	ectonucleoside triphosphate diphosphohydrolase 3	5.53836	6.98507	2.72586
Clmn	calmin	4.44835	5.89005	2.71641
Mmp15	matrix metallopeptidase 15	5.83002	7.26851	2.71037
Pros1	protein S (alpha)	5.79655	7.23306	2.70665
Eif2s3y	eukaryotic translation initiation factor 2, subunit 3, structural gene Y-linked	6.68733	8.12328	2.7056
Nat8l	N-acetyltransferase 8-like	7.40893	8.84271	2.70154
Folr2	folate receptor 2 (fetal)	5.00112	6.43069	2.69366
P2ry14	purinergic receptor P2Y, G-protein coupled, 14	4.91781	6.34523	2.68965
Zcchc24	zinc finger, CCHC domain containing 24	5.10233	6.52933	2.68887
Cxcl16	chemokine (C-X-C motif) ligand 16	6.44208	7.86821	2.68725
Comp	cartilage oligomeric matrix protein	4.60187	6.02685	2.68511
Arhgap30	Rho GTPase activating protein 30	5.13395	6.55734	2.68215
Mgl2	macrophage galactose N-acetyl-galactosamine specific lectin 2	4.94657	6.36672	2.67613
Stard5	StAR-related lipid transfer (START) domain containing 5	5.63578	7.05505	2.6745
Stxbp1	syntaxin binding protein 1	5.04047	6.4553	2.66628
Trim47	tripartite motif-containing 47	4.86483	6.27631	2.6601
Nav2	neuron navigator 2	5.00133	6.41101	2.65678
Pik3ap1	phosphoinositide-3-kinase adaptor protein 1	5.27806	6.6858	2.65321
Ccdc109b	coiled-coil domain containing 109B	6.57806	7.98249	2.64713
H2-K1	histocompatibility 2, K1, K region	5.07515	6.47908	2.64621
Asrgl1	asparaginase like 1	5.15435	6.55233	2.63532
Ppp1r3b	protein phosphatase 1, regulatory (inhibitor) subunit 3B	6.28059	7.67699	2.63244
Igtp	interferon gamma induced GTPase	7.26288	8.65782	2.62978
Adam28	a disintegrin and metallopeptidase domain 28	5.5811	6.97533	2.62848
Lbh	limb-bud and heart	5.31457	6.70794	2.62692
Ccnd2	cyclin D2	7.11027	8.50362	2.62688
Fkbp1a	FK506 binding protein 1a	8.49623	9.88823	2.62442
Slfn9	schlafen 9	5.884	7.27355	2.61997
Pf4	platelet factor 4	5.51712	6.90238	2.61219
Ttc39c	tetratricopeptide repeat domain 39C	5.0586	6.43865	2.60277
Wnt5b	wingless-related MMTV integration site 5B	4.74708	6.12133	2.59233
Zbp1	Z-DNA binding protein 1	6.73706	8.11066	2.59116
Plaur	plasminogen activator, urokinase receptor	5.78959	7.16293	2.5907
Eno2	enolase 2, gamma neuronal	4.38773	5.75389	2.57784
Litaf	LPS-induced TN factor	8.57136	9.93189	2.56779
S100a4	S100 calcium binding protein A4	7.33473	8.69479	2.56696
Slc39a14	solute carrier family 39 (zinc transporter), member 14	5.60648	6.96646	2.56682
Bcl3	B-cell leukemia/lymphoma 3	7.68825	9.048	2.56641
Atp2a3	ATPase, Ca++ transporting, ubiquitous	4.78239	6.13873	2.56035
Lck	lymphocyte protein tyrosine kinase	4.77549	6.12825	2.554
Cblb	Casitas B-lineage lymphoma b	5.9497	7.30089	2.55122
Prelp	proline arginine-rich end leucine-rich repeat	6.19801	7.54675	2.5469
Synpo	synaptopodin	7.27717	8.62562	2.54638
Sfpi1	SFFV proviral integration 1	4.92834	6.27329	2.54021
Epsti1	epithelial stromal interaction 1 (breast)	6.32673	7.66889	2.53531
St5	suppression of tumorigenicity 5	7.533	8.87069	2.52746
Tes	testis derived transcript	6.98525	8.3226	2.52687
Slc7a2	solute carrier family 7 (cationic amino acid transporter, y+ system), member 2	6.40593	7.74077	2.52248
Myo1b	myosin IB	5.9707	7.30505	2.52162
Dok3	docking protein 3	4.91522	6.24807	2.519
Fam105a	family with sequence similarity 105, member A	4.65228	5.98438	2.51769
Cd200	CD200 antigen	5.84157	7.17315	2.51678
Apobec3	apolipoprotein B mRNA editing enzyme, catalytic polypeptide 3	6.37442	7.70553	2.51596
Diras2	DIRAS family, GTP-binding RAS-like 2	5.71294	7.04339	2.51481
Spon1	spondin 1, (f-spondin) extracellular matrix protein	7.11154	8.44016	2.51162
Gadd45g	growth arrest and DNA-damage-inducible 45 gamma	5.76386	7.09229	2.51129
Shroom3	shroom family member 3	6.92254	8.25082	2.51103
Angptl7	angiopoietin-like 7	7.16823	8.49641	2.51086
Inpp5d	inositol polyphosphate-5-phosphatase D	5.09462	6.4222	2.50981
Nucb2	nucleobindin 2	6.39665	7.72089	2.50401
Stx1a	syntaxin 1A (brain)	5.33166	6.65504	2.50252
Apobec1	apolipoprotein B mRNA editing enzyme, catalytic polypeptide 1	7.15336	8.47317	2.49633
Cfl1	cofilin 1, non-muscle	9.81192	11.1281	2.49013
P4ha2	procollagen-proline, 2-oxoglutarate 4-dioxygenase (proline 4-hydroxylase), alpha II polypeptide	7.17322	8.48845	2.48842
Pilrb1	paired immunoglobin-like type 2 receptor beta 1	4.55934	5.87437	2.48808
Rell1	RELT-like 1	9.48828	10.8026	2.48683
Trnp1	TMF1-regulated nuclear protein 1	4.4848	5.79696	2.48313
Snap91	synaptosomal-associated protein 91	4.47224	5.78369	2.48191
Krt4	keratin 4	6.60811	7.91882	2.48064
Ch25h	cholesterol 25-hydroxylase	4.75813	6.06753	2.47838
Hp	haptoglobin	4.60625	5.91467	2.4767
Ndel1	nuclear distribution gene E-like homolog 1 (A. nidulans)	4.91032	6.2118	2.46482
Ly6e	lymphocyte antigen 6 complex, locus E	7.90075	9.20203	2.46447
Rftn1	raftlin lipid raft linker 1	5.47641	6.77746	2.46408
Bgn	biglycan	9.58651	10.8851	2.45988
Vegfa	vascular endothelial growth factor A	6.71016	8.00272	2.44962
Nbl1	neuroblastoma, suppression of tumorigenicity 1	5.31713	6.60841	2.44745
Acpp	acid phosphatase, prostate	7.20114	8.48734	2.43885
Slc16a6	solute carrier family 16 (monocarboxylic acid transporters), member 6	5.01656	6.29446	2.42486
Pltp	phospholipid transfer protein	6.5668	7.844	2.42368
Cpne2	copine II	4.65845	5.93544	2.42333
Socs2	suppressor of cytokine signaling 2	6.38451	7.66108	2.42262
Slit3	slit homolog 3 (Drosophila)	5.2753	6.55054	2.42039
Uox	urate oxidase	4.55979	5.82785	2.40837
B4galt5	UDP-Gal:betaGlcNAc beta 1,4-galactosyltransferase, polypeptide 5	4.79573	6.06253	2.40627
Prdx4	peroxiredoxin 4	6.13434	7.39698	2.39934
Col6a1	collagen, type VI, alpha 1	7.96735	9.22044	2.38351
Rbms3	RNA binding motif, single stranded interacting protein	5.66458	6.91743	2.38312
Apbb2	amyloid beta (A4) precursor protein-binding, family B, member 2	5.40844	6.65952	2.3802
Hmcn1	hemicentin 1	4.67465	5.92472	2.37853
Ets1	E26 avian leukemia oncogene 1, 5@#$%& domain	6.6438	7.88894	2.37042
H2-Eb1	histocompatibility 2, class II antigen E beta	5.41861	6.66371	2.37035
Fcgrt	Fc receptor, IgG, alpha chain transporter	6.71033	7.95098	2.36305
Serpinb9	serine (or cysteine) peptidase inhibitor, clade B, member 9	6.93857	8.17517	2.35643
Maf	avian musculoaponeurotic fibrosarcoma (v-maf) AS42 oncogene homolog	5.47338	6.70871	2.35435
Slfn2	schlafen 2	8.17162	9.40663	2.35383
C1galt1	core 1 synthase, glycoprotein-N-acetylgalactosamine 3-beta-galactosyltransferase, 1	5.39245	6.6261	2.35161
Ap1s2	adaptor-related protein complex 1, sigma 2 subunit	5.10816	6.33956	2.34795
Calcrl	calcitonin receptor-like	4.9837	6.21267	2.344
Kcnj16	potassium inwardly-rectifying channel, subfamily J, member 16	5.4632	6.69118	2.34239
Serpinf1	serine (or cysteine) peptidase inhibitor, clade F, member 1	9.16891	10.3956	2.34026
Mlkl	mixed lineage kinase domain-like	5.30034	6.52637	2.33922
Mpa2l	macrophage activation 2 like	5.80623	7.03093	2.33707
Jun	Jun oncogene	8.96726	10.1905	2.33479
Etv1	ets variant gene 1	5.51417	6.73461	2.33018
Pde4b	phosphodiesterase 4B, cAMP specific	5.98714	7.20616	2.32789
Rgs16	regulator of G-protein signaling 16	4.61736	5.83595	2.32719
Dse	dermatan sulfate epimerase	5.31239	6.52972	2.32516
Plod2	procollagen lysine, 2-oxoglutarate 5-dioxygenase 2	6.15279	7.36909	2.3235
Rgs3	regulator of G-protein signaling 3	5.94419	7.16032	2.32323
Entpd1	ectonucleoside triphosphate diphosphohydrolase 1	5.43141	6.64501	2.31916
Runx2	runt related transcription factor 2	7.23491	8.44638	2.31573
Glrx	glutaredoxin	8.40556	9.61526	2.3129
Eya2	eyes absent 2 homolog (Drosophila)	6.31047	7.51744	2.30852
Pgm2l1	phosphoglucomutase 2-like 1	4.97332	6.17784	2.30461
Cma1	chymase 1, mast cell	4.7994	6.00018	2.29864
Ccdc3	coiled-coil domain containing 3	8.36949	9.57004	2.29827
Sh3bp5	SH3-domain binding protein 5 (BTK-associated)	5.40961	6.60951	2.29724
Sh3kbp1	SH3-domain kinase binding protein 1	6.01494	7.21429	2.29636
Hip1	huntingtin interacting protein 1	4.90153	6.09996	2.2949
Epcam	epithelial cell adhesion molecule	6.56302	7.7579	2.28926
Tspan4	tetraspanin 4	6.56695	7.76149	2.28872
Krt8	keratin 8	10.3549	11.5487	2.28753
Myo5a	myosin VA	5.80653	7.0002	2.28734
Bmp1	bone morphogenetic protein 1	6.46113	7.65408	2.2862
Timp2	tissue inhibitor of metalloproteinase 2	9.09771	10.2896	2.28447
Filip1l	filamin A interacting protein 1-like	8.21655	9.40562	2.28006
Mecom	MDS1 and EVI1 complex locus	5.42376	6.61039	2.2762
Tagln2	transgelin 2	8.72863	9.91482	2.27551
Oasl2	2@#$%&-5@#$%& oligoadenylate synthetase-like 2	7.93729	9.1217	2.2727
Sfrp4	secreted frizzled-related protein 4	5.1462	6.33004	2.27181
Serinc2	serine incorporator 2	7.93689	9.11861	2.26847
Fas	Fas (TNF receptor superfamily member 6)	4.57504	5.75496	2.26564
Col6a2	collagen, type VI, alpha 2	7.49242	8.66997	2.26192
Csrp1	cysteine and glycine-rich protein 1	8.47975	9.65512	2.25851
Pfkl	phosphofructokinase, liver, B-type	4.58188	5.75645	2.25726
Me2	malic enzyme 2, NAD(+)-dependent, mitochondrial	6.2837	7.45791	2.25669
Slc44a1	solute carrier family 44, member 1	6.09535	7.26947	2.25655
Dok2	docking protein 2	4.60117	5.77494	2.256
Fam132a	family with sequence similarity 132, member A	5.92894	7.10075	2.25294
Krt16	keratin 16	9.66446	10.8328	2.24751
Atf3	activating transcription factor 3	5.91831	7.08614	2.24674
Nfatc4	nuclear factor of activated T-cells, cytoplasmic, calcineurin-dependent 4	5.47676	6.64375	2.24543
Iqgap2	IQ motif containing GTPase activating protein 2	5.44751	6.61346	2.24381
Hck	hemopoietic cell kinase	4.66374	5.82476	2.23615
Foxa1	forkhead box A1	6.13449	7.29534	2.23589
Prkca	protein kinase C, alpha	6.79904	7.95938	2.2351
Ifi204	interferon activated gene 204	7.22913	8.38943	2.23504
Fam20c	family with sequence similarity 20, member C	4.78392	5.94311	2.23332
Lypd6b	LY6/PLAUR domain containing 6B	5.16345	6.32076	2.23041
Ifi44	interferon-induced protein 44	6.70808	7.86482	2.22953
Kctd14	potassium channel tetramerisation domain containing 14	4.60304	5.75974	2.22947
Itga9	integrin alpha 9	5.10514	6.26166	2.22919
Pla2g15	phospholipase A2, group XV	5.34043	6.49423	2.22499
Per2	period homolog 2 (Drosophila)	5.99451	7.14815	2.22475
Steap4	STEAP family member 4	6.49024	7.64354	2.22422
Sh3bgrl	SH3-binding domain glutamic acid-rich protein like	8.64679	9.79871	2.22209
Bmp2	bone morphogenetic protein 2	5.35504	6.50463	2.21851
Ttc39a	tetratricopeptide repeat domain 39A	6.44666	7.59619	2.21842
Apobec2	apolipoprotein B mRNA editing enzyme, catalytic polypeptide 2	6.31039	7.45987	2.21834
Copz2	coatomer protein complex, subunit zeta 2	5.92274	7.07136	2.21702
Nrip1	nuclear receptor interacting protein 1	5.02102	6.16901	2.21605
Marcks	myristoylated alanine rich protein kinase C substrate	4.65701	5.80404	2.21458
Cebpb	CCAAT/enhancer binding protein (C/EBP), beta	9.04018	10.1847	2.21071
Vwa1	von Willebrand factor A domain containing 1	6.24748	7.3851	2.20018
C2	complement component 2 (within H-2S)	4.84609	5.98328	2.19952
Cables1	CDK5 and Abl enzyme substrate 1	5.00575	6.14283	2.19935
Cd97	CD97 antigen	5.83963	6.97526	2.19714
Slc7a6	solute carrier family 7 (cationic amino acid transporter, y+ system), member 6	5.26198	6.39529	2.19361
Epdr1	ependymin related protein 1 (zebrafish)	4.75746	5.88858	2.19029
Slc5a9	solute carrier family 5 (sodium/glucose cotransporter), member 9	6.10497	7.23404	2.18718
Mefv	Mediterranean fever	5.1135	6.24078	2.18447
Megf6	multiple EGF-like-domains 6	4.91401	6.04035	2.18304
Vcam1	vascular cell adhesion molecule 1	5.16407	6.28928	2.18133
Sestd1	SEC14 and spectrin domains 1	6.76008	7.88446	2.18008
Rufy3	RUN and FYVE domain containing 3	4.74928	5.87358	2.17996
Man2a1	mannosidase 2, alpha 1	7.79752	8.92119	2.17901
Pigr	polymeric immunoglobulin receptor	7.75047	8.87406	2.17888
Omd	osteomodulin	4.72812	5.85154	2.17863
Plscr1	phospholipid scramblase 1	8.55421	9.6752	2.17496
Slc11a1	solute carrier family 11 (proton-coupled divalent metal ion transporters), member 1	4.77195	5.8924	2.17415
Stom	stomatin	10.0429	11.1628	2.17318
Igf1	insulin-like growth factor 1	5.18251	6.30191	2.17257
Crem	cAMP responsive element modulator	5.49535	6.61321	2.17025
Plxnc1	plexin C1	4.70669	5.82431	2.16989
Antxr2	anthrax toxin receptor 2	5.52597	6.64352	2.16978
Nudt6	nudix (nucleoside diphosphate linked moiety X)-type motif 6	4.96361	6.08096	2.16948
Serpinh1	serine (or cysteine) peptidase inhibitor, clade H, member 1	8.527	9.63982	2.16268
Dpep1	dipeptidase 1 (renal)	5.52569	6.63662	2.15985
Fam55d	family with sequence similarity 55, member D	5.06133	6.16934	2.15548
Sts	steroid sulfatase	5.12373	6.23167	2.15538
Trpm6	transient receptor potential cation channel, subfamily M, member 6	8.24717	9.35511	2.15538
Slfn10	schlafen 10	4.81583	5.92348	2.15494
Tpsb2	tryptase beta 2	4.80158	5.90766	2.1526
Crabp2	cellular retinoic acid binding protein II	5.631	6.736	2.15099
Rnf144a	ring finger protein 144A	4.97578	6.07751	2.14612
Ctsc	cathepsin C	9.88375	10.9819	2.14086
W91776	expressed sequence W91776	5.34725	6.44499	2.14019
Skap2	src family associated phosphoprotein 2	7.67308	8.77042	2.1396
Tfrc	transferrin receptor	5.82336	6.91958	2.13794
Hspa4l	heat shock protein 4 like	5.35417	6.45	2.13736
H19	H19 fetal liver mRNA	5.47558	6.56826	2.1327
Slamf9	SLAM family member 9	4.97804	6.07028	2.13205
Tbc1d1	TBC1 domain family, member 1	5.51072	6.60247	2.13132
Ampd3	adenosine monophosphate deaminase 3	6.43751	7.52909	2.13107
Fblim1	filamin binding LIM protein 1	4.98419	6.0746	2.12935
Sulf1	sulfatase 1	7.00864	8.09765	2.12728
Tspan13	tetraspanin 13	7.50922	8.59754	2.12626
Smad1	MAD homolog 1 (Drosophila)	6.75539	7.84124	2.12263
Tfrc	transferrin receptor	8.44314	9.52738	2.12026
Cnp	2@#$%&,3@#$%&-cyclic nucleotide 3@#$%& phosphodiesterase	5.67294	6.75604	2.11858
Cxcl10	chemokine (C-X-C motif) ligand 10	4.6621	5.74514	2.1185
Zmiz1	zinc finger, MIZ-type containing 1	5.86609	6.94618	2.11417
Pfkfb4	6-phosphofructo-2-kinase/fructose-2,6-biphosphatase 4	7.9244	9.00201	2.11054
Il24	interleukin 24	5.25123	6.32845	2.10997
Cenpv	centromere protein V	6.03967	7.11468	2.10674
Il13ra1	interleukin 13 receptor, alpha 1	7.98452	9.05854	2.10529
Aldh18a1	aldehyde dehydrogenase 18 family, member A1	7.26112	8.33463	2.10455
Pcbp4	poly(rC) binding protein 4	6.17659	7.2485	2.10221
Pde7b	phosphodiesterase 7B	5.86755	6.93895	2.10147
Il1a	interleukin 1 alpha	7.83558	8.90687	2.10131
Xdh	xanthine dehydrogenase	8.26572	9.33523	2.09872
Farp1	FERM, RhoGEF (Arhgef) and pleckstrin domain protein 1 (chondrocyte-derived)	6.28989	7.35861	2.09757
Oas2	2@#$%&-5@#$%& oligoadenylate synthetase 2	6.53224	7.60023	2.09651
Man1c1	mannosidase, alpha, class 1C, member 1	5.64162	6.70936	2.09615
Ifi27l2a	interferon, alpha-inducible protein 27 like 2A	6.54563	7.61012	2.09143
Gnai1	guanine nucleotide binding protein (G protein), alpha inhibiting 1	5.96933	7.03281	2.08997
Xaf1	XIAP associated factor 1	6.73775	7.80053	2.08895
Slco4a1	solute carrier organic anion transporter family, member 4a1	8.75103	9.81251	2.08707
Pthlh	parathyroid hormone-like peptide	8.74304	9.80435	2.08683
Sestd1	SEC14 and spectrin domains 1	6.41149	7.4717	2.08524
Itm2a	integral membrane protein 2A	9.00895	10.0683	2.08405
Ece1	endothelin converting enzyme 1	7.98412	9.04342	2.08392
Htra1	HtrA serine peptidase 1	8.33274	9.39009	2.08111
Il18bp	interleukin 18 binding protein	4.88786	5.9442	2.07965
Col16a1	collagen, type XVI, alpha 1	7.51613	8.57231	2.07942
Per1	period homolog 1 (Drosophila)	7.11079	8.16675	2.0791
Col5a1	collagen, type V, alpha 1	6.91275	7.96825	2.07844
Aatk	apoptosis-associated tyrosine kinase	4.91014	5.9652	2.0778
Irs1	insulin receptor substrate 1	6.80541	7.86005	2.0772
Cygb	cytoglobin	5.06165	6.11617	2.07703
Dlk2	delta-like 2 homolog (Drosophila)	6.04387	7.09508	2.07227
Ccl4	chemokine (C-C motif) ligand 4	4.77437	5.82304	2.06862
F2r	coagulation factor II (thrombin) receptor	8.77671	9.82523	2.06841
Tec	tec protein tyrosine kinase	4.87447	5.92176	2.06664
Pitpnm1	phosphatidylinositol transfer protein, membrane-associated 1	6.76378	7.81086	2.06634
Cxcl1	chemokine (C-X-C motif) ligand 1	8.42647	9.47158	2.06352
Scamp5	secretory carrier membrane protein 5	4.72435	5.76865	2.06237
B2m	beta-2 microglobulin	10.911	11.9548	2.06155
Zdhhc14	zinc finger, DHHC domain containing 14	6.59991	7.64301	2.06065
Acot7	acyl-CoA thioesterase 7	6.19792	7.24052	2.05994
Mcm10	minichromosome maintenance deficient 10 (S. cerevisiae)	5.77671	6.81698	2.05661
Abca9	ATP-binding cassette, sub-family A (ABC1), member 9	5.04098	6.07812	2.05216
Twf2	twinfilin, actin-binding protein, homolog 2 (Drosophila)	6.15024	7.18733	2.05208
Hspb8	heat shock protein 8	6.19192	7.2267	2.0488
S1pr2	sphingosine-1-phosphate receptor 2	5.2404	6.27406	2.04721
Bmf	BCL2 modifying factor	5.82797	6.86137	2.04684
Diap2	diaphanous homolog 2 (Drosophila)	6.38655	7.41933	2.04596
Tsc22d1	TSC22 domain family, member 1	5.15406	6.18676	2.04585
Lpgat1	lysophosphatidylglycerol acyltransferase 1	7.10598	8.13807	2.04498
Runx1	runt related transcription factor 1	5.17896	6.21102	2.04494
Cbx6	chromobox homolog 6	7.51112	8.54295	2.04462
Sdc3	syndecan 3	6.07449	7.10362	2.04079
Pctk3	PCTAIRE-motif protein kinase 3	4.81528	5.84431	2.04065
Il20ra	interleukin 20 receptor, alpha	6.22187	7.25074	2.04043
Lrrc33	leucine rich repeat containing 33	5.22948	6.25614	2.0373
Bcl2l11	BCL2-like 11 (apoptosis facilitator)	7.41457	8.43501	2.02854
Ephb2	Eph receptor B2	5.71044	6.73059	2.02813
Ier5l	immediate early response 5-like	5.40201	6.42204	2.02796
Marcksl1	MARCKS-like 1	9.52297	10.5413	2.02556
Angptl2	angiopoietin-like 2	5.87041	6.88831	2.02497
Hsd11b1	hydroxysteroid 11-beta dehydrogenase 1	5.45893	6.47632	2.02425
Gramd1a	GRAM domain containing 1A	5.86166	6.87889	2.02403
Slc16a2	solute carrier family 16 (monocarboxylic acid transporters), member 2	6.6955	7.71178	2.0227
Pde8a	phosphodiesterase 8A	5.51929	6.53354	2.01985
Serpine1	serine (or cysteine) peptidase inhibitor, clade E, member 1	5.17891	6.19264	2.01912
Serpinb1a	serine (or cysteine) peptidase inhibitor, clade B, member 1a	7.12871	8.14064	2.01661
Pttg1ip	pituitary tumor-transforming 1 interacting protein	7.30339	8.31512	2.01633
Sbno2	strawberry notch homolog 2 (Drosophila)	6.98001	7.98989	2.01374
Cacng7	calcium channel, voltage-dependent, gamma subunit 7	4.78031	5.78949	2.01277
Tgfb1i1	transforming growth factor beta 1 induced transcript 1	5.00688	6.01599	2.01267
Irgm2	immunity-related GTPase family M member 2	6.77107	7.78014	2.01261
Plxnd1	plexin D1	5.27591	6.28443	2.01185
Nfib	nuclear factor I/B	5.61272	6.61917	2.00896
Sept9	septin 9	8.61916	9.62519	2.00838
Celsr2	cadherin, EGF LAG seven-pass G-type receptor 2 (flamingo homolog, Drosophila)	5.59135	6.59627	2.00683
Ano6	anoctamin 6	6.26135	7.2656	2.0059
Sod3	superoxide dismutase 3, extracellular	7.96498	8.96839	2.00473
Ncf2	neutrophil cytosolic factor 2	5.61191	6.61445	2.00352
Tgm1	transglutaminase 1, K polypeptide	7.31633	8.31756	2.00171
