# Supplementary material for: Critical Role of Klf5 in Regulating Gene Expression during Post-Eyelid Opening Maturation of Mouse Corneas
Source: PLoS One. 2012 Sep 14;7(9):e44771. doi: 10.1371/journal.pone.0044771 (PMC3443110; doi:10.1371/journal.pone.0044771)
Supplement: Table S6 — Most upregulated genes in PN56 WT compared with PN11 WT corneas. (XLS) [file pone.0044771.s009.xls]

## Sheet: Sheet1
Gene symbol	Description	mean of log intensities for PN11	mean of log intensities for PN56	Fold Difference
Dsp	desmoplakin	3.55933	10.8902	160.993
Lce3a	late cornified envelope 3A	3.32193	10.1865	116.528
Scd2	stearoyl-Coenzyme A desaturase 2	4.05195	10.2842	75.1765
Psca	prostate stem cell antigen	6.2369	11.9771	53.4534
Clca4	chloride channel calcium activated 4	3.43853	8.65402	37.1551
Dsc3	desmocollin 3	4.79123	9.89193	34.3134
Il1f9	interleukin 1 family, member 9	4.88418	9.96433	33.8281
Lce3c	late cornified envelope 3C	3.32193	8.11805	27.7828
Oasl1	oligoadenylate synthetase-like 1	5.47359	10.2562	27.5244
Vps35	vacuolar protein sorting 35	3.95494	8.6732	26.3231
Piga	phosphatidylinositol glycan anchor biosynthesis, class A	4.68921	9.4057	26.2909
Prkci	protein kinase C, iota	4.14604	8.79215	25.0391
Expi	extracellular proteinase inhibitor	6.16245	10.7596	24.2029
Ggta1	glycoprotein galactosyltransferase alpha 1, 3	3.32193	7.90688	23.9998
Il1f6	interleukin 1 family, member 6	3.90867	8.45369	23.3446
Hif1a	hypoxia inducible factor 1, alpha subunit	3.80424	8.24076	21.6534
Met	met proto-oncogene	3.74534	8.15355	21.2326
Mobkl1b	MOB1, Mps One Binder kinase activator-like 1B (yeast)	4.60222	9.00461	21.1471
Sema4d	sema domain, immunoglobulin domain (Ig), transmembrane domain (TM) and short cytoplasmic domain, (semaphorin) 4D	3.32193	7.69689	20.7489
Pdcd6ip	programmed cell death 6 interacting protein	4.61447	8.96795	20.4422
Mxd1	MAX dimerization protein 1	4.03013	8.38269	20.4292
Pdlim5	PDZ and LIM domain 5	4.50977	8.79827	19.5419
Sprr2a	small proline-rich protein 2A	3.32193	7.54941	18.7326
Lin7c	lin-7 homolog C (C. elegans)	4.44175	8.57561	17.5556
Sftpd	surfactant associated protein D	4.11202	8.24014	17.4859
Adam10	a disintegrin and metallopeptidase domain 10	3.57711	7.70432	17.4749
Vcl	vinculin	3.32193	7.44444	17.418
Trp63	transformation related protein 63	3.70545	7.81663	17.2818
Tgfbr1	transforming growth factor, beta receptor I	3.32193	7.38132	16.6724
Slc1a1	solute carrier family 1 (neuronal/epithelial high affinity glutamate transporter, system Xag), member 1	4.60707	8.53869	15.2593
Spink5	serine peptidase inhibitor, Kazal type 5	5.37593	9.30284	15.2096
Sdcbp2	syndecan binding protein (syntenin) 2	4.54219	8.45587	15.0708
Gja1	gap junction protein, alpha 1	6.03004	9.9054	14.6757
Obfc2a	oligonucleotide/oligosaccharide-binding fold containing 2A	4.95948	8.81739	14.4993
Cxadr	coxsackie virus and adenovirus receptor	3.75426	7.61184	14.496
Mff	mitochondrial fission factor	7.3448	11.1902	14.3743
Sprr1a	small proline-rich protein 1A	5.85767	9.69168	14.2611
Clic5	chloride intracellular channel 5	4.47929	8.26424	13.7843
Nr1d2	nuclear receptor subfamily 1, group D, member 2	3.32193	7.1021	13.7387
Pax6	paired box gene 6	4.53862	8.30423	13.6007
Gch1	GTP cyclohydrolase 1	4.6645	8.42613	13.5632
Il1a	interleukin 1 alpha	4.08589	7.83558	13.4515
Dnm1l	dynamin 1-like	3.32193	7.06514	13.3912
Ide	insulin degrading enzyme	4.5354	8.2781	13.3864
Slc5a1	solute carrier family 5 (sodium/glucose cotransporter), member 1	7.40937	11.1406	13.2802
Dock1	dedicator of cytokinesis 1	3.3933	7.10452	13.0975
Sgpl1	sphingosine phosphate lyase 1	3.32193	7.02926	13.0622
Malat1	metastasis associated lung adenocarcinoma transcript 1 (non-coding RNA)	7.95824	11.6647	13.054
Slc19a2	solute carrier family 19 (thiamine transporter), member 2	4.73911	8.43994	13.0035
Atrx	alpha thalassemia/mental retardation syndrome X-linked homolog (human)	3.32193	6.99929	12.7937
Caprin1	cell cycle associated protein 1	4.58245	8.25952	12.7911
Slfn4	schlafen 4	3.87203	7.52985	12.6216
Azin1	antizyme inhibitor 1	3.33614	6.99281	12.6115
Cmah	cytidine monophospho-N-acetylneuraminic acid hydroxylase	5.02065	8.6766	12.6052
Galnt7	UDP-N-acetyl-alpha-D-galactosamine: polypeptide N-acetylgalactosaminyltransferase 7	5.90075	9.54357	12.491
Cpeb2	cytoplasmic polyadenylation element binding protein 2	5.87256	9.49521	12.3176
Ints8	integrator complex subunit 8	3.32193	6.94389	12.3117
Stom	stomatin	4.72275	8.34018	12.2731
Cpeb4	cytoplasmic polyadenylation element binding protein 4	3.42537	7.03098	12.173
Etnk1	ethanolamine kinase 1	3.39743	7.00057	12.1522
Mapk6	mitogen-activated protein kinase 6	3.94072	7.53755	12.0991
Rabgap1	RAB GTPase activating protein 1	3.37211	6.96708	12.0835
Pfkp	phosphofructokinase, platelet	3.32193	6.9136	12.0559
B3galt5	UDP-Gal:betaGlcNAc beta 1,3-galactosyltransferase, polypeptide 5	3.4136	6.9988	12.002
Bhlhe22	basic helix-loop-helix family, member e22	4.03696	7.61406	11.9348
Csprs	component of Sp100-rs	3.32193	6.87553	11.7419
Wdr1	WD repeat domain 1	6.71517	10.2638	11.7012
Slc6a14	solute carrier family 6 (neurotransmitter transporter), member 14	7.92794	11.4764	11.7006
Serpinb2	serine (or cysteine) peptidase inhibitor, clade B, member 2	3.32193	6.8644	11.6517
Tollip	toll interacting protein	3.81042	7.34768	11.6097
Nr3c1	nuclear receptor subfamily 3, group C, member 1	3.46325	6.97417	11.3997
Dnm2	dynamin 2	4.61878	8.12208	11.3396
Tmtc3	transmembrane and tetratricopeptide repeat containing 3	3.32193	6.82423	11.3318
Ahcyl1	S-adenosylhomocysteine hydrolase-like 1	4.2906	7.79123	11.3187
Chi3l4	chitinase 3-like 4	3.55095	7.04774	11.2886
Atl2	atlastin GTPase 2	4.83206	8.31544	11.1841
Arid5b	AT rich interactive domain 5B (MRF1-like)	4.78483	8.25432	11.077
Dusp5	dual specificity phosphatase 5	6.26175	9.70236	10.8574
Cpd	carboxypeptidase D	6.15674	9.59588	10.8464
Ppp1r3c	protein phosphatase 1, regulatory (inhibitor) subunit 3C	7.13874	10.5624	10.7305
Ltf	lactotransferrin	6.85052	10.24	10.4792
Slc28a3	solute carrier family 28 (sodium-coupled nucleoside transporter), member 3	5.33874	8.71716	10.3993
Cd44	CD44 antigen	6.42714	9.79349	10.3127
Ppp1r12a	protein phosphatase 1, regulatory (inhibitor) subunit 12A	5.83364	9.19995	10.3124
Smc1a	structural maintenance of chromosomes 1A	3.32193	6.68693	10.3031
Nebl	nebulette	3.34079	6.68383	10.1474
Sprr2f	small proline-rich protein 2F	3.32193	6.65369	10.0684
H60c	histocompatibility 60c	8.08805	11.4196	10.0668
Rnd3	Rho family GTPase 3	7.66431	10.9952	10.062
Ehmt2	euchromatic histone lysine N-methyltransferase 2	3.32193	6.64422	10.0025
Ldlr	low density lipoprotein receptor	3.32193	6.62754	9.88753
B3gntl1	UDP-GlcNAc:betaGal beta-1,3-N-acetylglucosaminyltransferase-like 1	5.06095	8.36645	9.88677
Tbc1d14	TBC1 domain family, member 14	3.32193	6.60421	9.72892
Trim2	tripartite motif-containing 2	5.23078	8.50163	9.65215
Alox15	arachidonate 15-lipoxygenase	6.68252	9.95204	9.64325
Slc39a8	solute carrier family 39 (metal ion transporter), member 8	4.94769	8.21527	9.6303
Supt16h	suppressor of Ty 16 homolog (S. cerevisiae)	3.44259	6.69987	9.56179
Btbd3	BTB (POZ) domain containing 3	5.87382	9.12521	9.52283
Trpm3	transient receptor potential cation channel, subfamily M, member 3	3.9599	7.20465	9.4791
Ly6g6c	lymphocyte antigen 6 complex, locus G6C	7.2437	10.4674	9.34154
Ndrg1	N-myc downstream regulated gene 1	4.58644	7.79043	9.21504
Stk35	serine/threonine kinase 35	6.17549	9.36783	9.14092
Slurp1	secreted Ly6/Plaur domain containing 1	9.45838	12.6444	9.10078
Rbm25	RNA binding motif protein 25	3.32193	6.50393	9.07564
Sfrs2ip	splicing factor, arginine/serine-rich 2, interacting protein	5.18343	8.36531	9.07489
Clip4	CAP-GLY domain containing linker protein family, member 4	5.17189	8.35358	9.07369
Jag1	jagged 1	4.87479	8.03527	8.94127
Aplp2	amyloid beta (A4) precursor-like protein 2	5.99518	9.14685	8.88684
Mid2	midline 2	3.55983	6.71042	8.88019
Far1	fatty acyl CoA reductase 1	3.57416	6.71635	8.82863
Gpbp1	GC-rich promoter binding protein 1	5.33375	8.46827	8.78182
Herc5	hect domain and RLD 5	4.1946	7.32706	8.76929
Otud4	OTU domain containing 4	3.3933	6.51996	8.73411
Atp2c1	ATPase, Ca++-sequestering	4.39741	7.51738	8.6937
Cyth1	cytohesin 1	3.41795	6.535	8.67612
Tgfbr3	transforming growth factor, beta receptor III	3.65554	6.76372	8.62294
Api5	apoptosis inhibitor 5	4.93109	8.03586	8.60258
Acpp	acid phosphatase, prostate	3.96128	7.06485	8.59543
Shoc2	soc-2 (suppressor of clear) homolog (C. elegans)	4.78945	7.89149	8.58632
Omp	olfactory marker protein	3.48029	6.57806	8.56094
Ptpn13	protein tyrosine phosphatase, non-receptor type 13	3.44101	6.53551	8.54156
Ikzf2	IKAROS family zinc finger 2	3.63813	6.72687	8.50753
Cxcl2	chemokine (C-X-C motif) ligand 2	3.34995	6.43036	8.45855
Kpna1	karyopherin (importin) alpha 1	3.85961	6.93169	8.40985
Acpp	acid phosphatase, prostate	4.13611	7.20114	8.36885
Gmcl1	germ cell-less homolog 1 (Drosophila)	4.05685	7.11792	8.34591
Kpnb1	karyopherin (importin) beta 1	3.63287	6.68891	8.31687
Clic5	chloride intracellular channel 5	5.9002	8.9478	8.26835
Nrip1	nuclear receptor interacting protein 1	3.81801	6.86249	8.25049
Mapk14	mitogen-activated protein kinase 14	3.32193	6.36265	8.22902
Nfkbiz	nuclear factor of kappa light polypeptide gene enhancer in B-cells inhibitor, zeta	6.43284	9.47081	8.21335
Efnb2	ephrin B2	4.25664	7.29446	8.21249
Itgav	integrin alpha V	4.83677	7.87381	8.20805
Lrrfip1	leucine rich repeat (in FLII) interacting protein 1	4.1507	7.17088	8.11269
Phf6	PHD finger protein 6	3.32193	6.34126	8.10791
Kcnc2	potassium voltage gated channel, Shaw-related subfamily, member 2	3.34079	6.35874	8.10016
Slmap	sarcolemma associated protein	3.32671	6.34323	8.09213
Rnf144b	ring finger protein 144B	4.82512	7.83785	8.0709
Gvin1	GTPase, very large interferon inducible 1	6.1101	9.11961	8.05291
Rgs20	regulator of G-protein signaling 20	4.11642	7.12502	8.04783
Lims1	LIM and senescent cell antigen-like domains 1	5.59145	8.57907	7.93164
Ttpal	tocopherol (alpha) transfer protein-like	3.43307	6.4153	7.90207
Twsg1	twisted gastrulation homolog 1 (Drosophila)	5.42413	8.40423	7.89041
Errfi1	ERBB receptor feedback inhibitor 1	7.07132	10.0512	7.88931
Fmr1	fragile X mental retardation syndrome 1 homolog	3.35447	6.33344	7.88423
Nppb	natriuretic peptide precursor type B	3.87742	6.85188	7.85962
Slc4a11	solute carrier family 4, sodium bicarbonate transporter-like, member 11	6.42784	9.39905	7.84194
Txnrd1	thioredoxin reductase 1	3.32193	6.29288	7.84052
Chmp4c	chromatin modifying protein 4C	4.96712	7.91932	7.73928
Capn5	calpain 5	5.16144	8.11349	7.73848
Klc1	kinesin light chain 1	4.14095	7.08336	7.68694
Arf2	ADP-ribosylation factor 2	3.5419	6.48345	7.68236
Ppp2r3a	protein phosphatase 2, regulatory subunit B@#$%&@#$%&, alpha	3.41756	6.34831	7.62507
Tef	thyrotroph embryonic factor	3.36776	6.2978	7.62132
Krt16	keratin 16	6.73834	9.66446	7.60064
Gbf1	golgi-specific brefeldin A-resistance factor 1	3.3807	6.30578	7.59516
Crkl	v-crk sarcoma virus CT10 oncogene homolog (avian)-like	3.32193	6.23939	7.55515
Cpn1	carboxypeptidase N, polypeptide 1	3.48716	6.39663	7.51342
Tnfaip3	tumor necrosis factor, alpha-induced protein 3	3.58026	6.48956	7.51254
Gp2	glycoprotein 2 (zymogen granule membrane)	3.6464	6.55455	7.50655
Mpp5	membrane protein, palmitoylated 5 (MAGUK p55 subfamily member 5)	5.79505	8.69477	7.46282
Sdr9c7	4short chain dehydrogenase/reductase family 9C, member 7	4.50002	7.39772	7.45237
Blnk	B-cell linker	6.08575	8.97702	7.41923
Dennd1b	DENN/MADD domain containing 1B	3.48716	6.36485	7.34972
Grit	Rho GTPase-activating protein	5.65449	8.49825	7.17889
Osmr	oncostatin M receptor	5.07977	7.92115	7.16705
Mfap3l	microfibrillar-associated protein 3-like	5.7985	8.63608	7.1482
Strn	striatin, calmodulin binding protein	3.459	6.29658	7.1482
Coro1c	coronin, actin binding protein 1C	5.88091	8.71753	7.14345
Nbeal2	neurobeachin-like 2	3.72134	6.54615	7.08521
Tnks2	tankyrase, TRF1-interacting ankyrin-related ADP-ribose polymerase 2	3.32193	6.14141	7.05908
Map4k5	mitogen-activated protein kinase kinase kinase kinase 5	5.27694	8.0963	7.05849
Ppfia1	protein tyrosine phosphatase, receptor type, f polypeptide (PTPRF), interacting protein, alpha 1	3.49728	6.31385	7.04485
Abcb7	ATP-binding cassette, sub-family B (MDR/TAP), member 7	3.88115	6.6894	7.00434
Ddx60	DEAD (Asp-Glu-Ala-Asp) box polypeptide 60	3.32193	6.12846	6.996
Utrn	utrophin	3.6718	6.47472	6.97851
Prmt3	protein arginine N-methyltransferase 3	3.32193	6.11737	6.94243
Yes1	Yamaguchi sarcoma viral (v-yes) oncogene homolog 1	3.62745	6.42211	6.93867
Ceacam1	carcinoembryonic antigen-related cell adhesion molecule 1	6.4121	9.20254	6.91841
Car3	carbonic anhydrase 3	3.32193	6.11109	6.91227
Zfp385c	zinc finger protein 385C	5.03619	7.82049	6.88903
Fam107b	family with sequence similarity 107, member B	5.95094	8.73126	6.87005
Fbxw11	F-box and WD-40 domain protein 11	4.26457	7.03853	6.83983
Frmd4b	FERM domain containing 4B	4.23403	7.00663	6.83338
Ctr9	Ctr9, Paf1/RNA polymerase II complex component, homolog (S. cerevisiae)	3.62857	6.39468	6.80271
Lasp1	LIM and SH3 protein 1	3.83791	6.60154	6.79103
Dyrk1a	dual-specificity tyrosine-(Y)-phosphorylation regulated kinase 1a	5.46479	8.2262	6.78059
Top2b	topoisomerase (DNA) II beta	3.32193	6.08242	6.77626
Magi3	membrane associated guanylate kinase, WW and PDZ domain containing 3	3.98971	6.74507	6.75221
Mpzl2	myelin protein zero-like 2	6.59063	9.34546	6.74973
Lig3	ligase III, DNA, ATP-dependent	3.54536	6.29805	6.73973
Flt1	FMS-like tyrosine kinase 1	3.51046	6.26071	6.72834
Egfr	epidermal growth factor receptor	4.92108	7.663	6.6896
Rab14	RAB14, member RAS oncogene family	4.24719	6.98862	6.68733
Krt23	keratin 23	5.26929	8.00817	6.67552
Twf1	twinfilin, actin-binding protein, homolog 1 (Drosophila)	4.92457	7.66264	6.67177
Snx13	sorting nexin 13	3.36776	6.10139	6.65127
Ywhaz	tyrosine 3-monooxygenase/tryptophan 5-monooxygenase activation protein, zeta polypeptide	5.49095	8.22431	6.65003
Fscn1	fascin homolog 1, actin bundling protein (Strongylocentrotus purpuratus)	3.36337	6.08978	6.61807
Cnfn	cornifelin	4.54979	7.27414	6.60862
Lpin2	lipin 2	6.00002	8.72099	6.59316
Acsl4	acyl-CoA synthetase long-chain family member 4	3.3807	6.10165	6.59307
Xiap	X-linked inhibitor of apoptosis	5.31546	8.03531	6.58804
Ifi203	interferon activated gene 203	5.10717	7.82485	6.57814
Crct1	cysteine-rich C-terminal 1	4.31776	7.03185	6.56179
Nat8l	N-acetyltransferase 8-like	4.69516	7.40893	6.56034
Btc	betacellulin, epidermal growth factor family member	3.9187	6.63141	6.55552
Trim25	tripartite motif-containing 25	6.65919	9.36507	6.52456
Usp9x	ubiquitin specific peptidase 9, X chromosome	3.7291	6.43332	6.51705
Mr1	major histocompatibility complex, class I-related	6.07058	8.77354	6.51136
Sh3gl2	SH3-domain GRB2-like 2	4.97136	7.67322	6.5064
Cxxc1	CXXC finger 1 (PHD domain)	3.5072	6.20842	6.50352
Alpl	alkaline phosphatase, liver/bone/kidney	7.33398	10.0252	6.45841
Kprp	keratinocyte expressed, proline-rich	4.03479	6.72391	6.4492
Cd274	CD274 antigen	7.03099	9.71998	6.44862
Vav3	vav 3 oncogene	4.42553	7.11053	6.43081
Arf3	ADP-ribosylation factor 3	3.51692	6.1971	6.40936
Rnf39	ring finger protein 39	5.66441	8.34453	6.40909
Tgoln1	trans-golgi network protein	5.37893	8.04313	6.33876
Slc35a3	solute carrier family 35 (UDP-N-acetylglucosamine (UDP-GlcNAc) transporter), member 3	4.36171	7.01914	6.30908
Stard4	StAR-related lipid transfer (START) domain containing 4	6.05692	8.70656	6.27511
Gprc5a	G protein-coupled receptor, family C, group 5, member A	7.10693	9.75362	6.26229
Gtpbp2	GTP binding protein 2	6.45018	9.09545	6.25613
Sec61a1	Sec61 alpha 1 subunit (S. cerevisiae)	5.44907	8.06779	6.14205
Fam63a	family with sequence similarity 63, member A	3.94288	6.55447	6.11177
Dr1	down-regulator of transcription 1	5.1013	7.71134	6.10521
Cyth3	cytohesin 3	4.89497	7.50014	6.08463
Mlec	malectin	5.40627	8.00817	6.07086
Ccng1	cyclin G1	6.68354	9.27921	6.0447
Cyp24a1	cytochrome P450, family 24, subfamily a, polypeptide 1	3.45907	6.05309	6.03779
Lats1	large tumor suppressor	3.50028	6.08764	6.00998
Vamp3	vesicle-associated membrane protein 3	6.99268	9.57889	6.00519
Tm9sf3	transmembrane 9 superfamily member 3	3.32193	5.90432	5.98931
Scamp1	secretory carrier membrane protein 1	5.89408	8.47261	5.97331
Prkch	protein kinase C, eta	6.60575	9.1833	5.96925
Prkar2a	protein kinase, cAMP dependent regulatory, type II alpha	3.52455	6.09567	5.94271
Sdc1	syndecan 1	8.00856	10.5743	5.92063
Pbp2	phosphatidylethanolamine binding protein 2	4.83595	7.39834	5.90685
Reps2	RALBP1 associated Eps domain containing protein 2	3.32193	5.88423	5.90649
Hipk3	homeodomain interacting protein kinase 3	4.67046	7.23111	5.89973
Mgat4a	mannoside acetylglucosaminyltransferase 4, isoenzyme A	5.33392	7.88931	5.87826
Ubfd1	ubiquitin family domain containing 1	3.41756	5.96331	5.83912
Rnf14	ring finger protein 14	3.89046	6.43464	5.83277
Bcl2l1	BCL2-like 1	3.40961	5.95196	5.82537
Taok1	TAO kinase 1	3.73263	6.27428	5.82255
Brap	BRCA1 associated protein	3.32193	5.85842	5.80176
Jhdm1d	jumonji C domain-containing histone demethylase 1 homolog D (S. cerevisiae)	4.66425	7.19427	5.7758
Ccng2	cyclin G2	6.12003	8.64876	5.77063
Zc3h12a	zinc finger CCCH type containing 12A	5.4792	8.00758	5.76923
Syncrip	synaptotagmin binding, cytoplasmic RNA interacting protein	5.74786	8.27621	5.76911
Add1	adducin 1 (alpha)	5.62269	8.14957	5.76324
Apol7a	apolipoprotein L 7a	7.81018	10.3367	5.7616
Clic5	chloride intracellular channel 5	3.32193	5.84504	5.7482
Ctnnb1	catenin (cadherin associated protein), beta 1	7.11807	9.63458	5.72196
Galc	galactosylceramidase	3.55983	6.07563	5.71915
Mbtps1	membrane-bound transcription factor peptidase, site 1	4.32729	6.84009	5.70727
Ip6k1	inositol hexaphosphate kinase 1	4.32601	6.83613	5.69667
Fzd6	frizzled homolog 6 (Drosophila)	5.94484	8.45261	5.6874
Plekhf2	pleckstrin homology domain containing, family F (with FYVE domain) member 2	6.17397	8.67782	5.67197
Shroom2	shroom family member 2	3.8311	6.33249	5.66231
Gosr1	golgi SNAP receptor complex member 1	3.93841	6.43959	5.66148
Gtpbp1	GTP binding protein 1	4.03286	6.52738	5.63541
Usp12	ubiquitin specific peptidase 12	3.32193	5.81432	5.62709
Ifrg15	interferon alpha responsive gene	7.60641	10.0986	5.62627
Ubr7	ubiquitin protein ligase E3 component n-recognin 7 (putative)	3.92558	6.41441	5.61323
Pcyt1a	phosphate cytidylyltransferase 1, choline, alpha isoform	6.23967	8.72323	5.59276
Garnl1	GTPase activating RANGAP domain-like 1	4.81556	7.29773	5.58737
Ppp1r10	protein phosphatase 1, regulatory subunit 10	4.05226	6.52953	5.56843
Trip12	thyroid hormone receptor interactor 12	4.24136	6.71554	5.55651
Phip	pleckstrin homology domain interacting protein	4.28536	6.75437	5.53664
Kpna3	karyopherin (importin) alpha 3	5.23624	7.70385	5.53127
Clca5	chloride channel calcium activated 5	5.64915	8.11568	5.52713
Kif11	kinesin family member 11	3.5137	5.97211	5.49611
Cand1	cullin associated and neddylation disassociated 1	3.34539	5.80168	5.48804
Mier1	mesoderm induction early response 1 homolog (Xenopus laevis	4.6774	7.13327	5.48644
Rad21	RAD21 homolog (S. pombe)	6.20181	8.65104	5.46125
Tmod3	tropomodulin 3	7.46911	9.91706	5.4564
Pde7a	phosphodiesterase 7A	4.21286	6.6558	5.43749
Ttc9c	tetratricopeptide repeat domain 9C	4.72248	7.15911	5.41376
Serinc1	serine incorporator 1	6.76654	9.20302	5.41319
Prkar2b	protein kinase, cAMP dependent regulatory, type II beta	4.74302	7.17818	5.40824
Slc22a4	solute carrier family 22 (organic cation transporter), member 4	3.6476	6.08251	5.40731
Efr3a	EFR3 homolog A (S. cerevisiae)	5.7434	8.17593	5.39839
Lnx1	ligand of numb-protein X 1	6.61494	9.0469	5.39626
Sft2d2	SFT2 domain containing 2	5.65471	8.08631	5.39491
Kidins220	kinase D-interacting substrate 220	3.32193	5.75262	5.39151
Prdm1	PR domain containing 1, with ZNF domain	7.06069	9.48972	5.38531
Clca2	chloride channel calcium activated 2	3.32193	5.74566	5.36556
Pafah1b2	platelet-activating factor acetylhydrolase, isoform 1b, subunit 2	6.04666	8.4698	5.36337
Plekha2	pleckstrin homology domain-containing, family A (phosphoinositide binding specific) member 2	5.92984	8.34824	5.34578
Rasgrp1	RAS guanyl releasing protein 1	3.32193	5.73434	5.32363
Prkx	protein kinase, X-linked	5.31471	7.72366	5.31088
Fam135a	family with sequence similarity 135, member A	3.32193	5.7307	5.31021
Mycl1	v-myc myelocytomatosis viral oncogene homolog 1, lung carcinoma derived (avian)	3.42924	5.83285	5.29126
Usp7	ubiquitin specific peptidase 7	4.61657	7.01583	5.27533
Padi4	peptidyl arginine deiminase, type IV	6.06087	8.4585	5.26937
Ppp1r15b	protein phosphatase 1, regulatory (inhibitor) subunit 15b	3.5243	5.92044	5.26393
Sirpa	signal-regulatory protein alpha	3.56854	5.9636	5.25999
Bcas3	breast carcinoma amplified sequence 3	3.5762	5.96631	5.24197
Xpr1	xenotropic and polytropic retrovirus receptor 1	4.25988	6.64138	5.21078
Ppp2r5c	protein phosphatase 2, regulatory subunit B (B56), gamma isoform	4.26432	6.64515	5.20836
Gpd2	glycerol phosphate dehydrogenase 2, mitochondrial	8.18779	10.5676	5.20457
Ubtf	upstream binding transcription factor, RNA polymerase I	4.09571	6.47138	5.18977
Mdm2	transformed mouse 3T3 cell double minute 2	5.8378	8.21203	5.18459
Tacc1	transforming, acidic coiled-coil containing protein 1	3.52011	5.8919	5.17583
Guca1b	guanylate cyclase activator 1B	5.33057	7.69763	5.15889
Rnf4	ring finger protein 4	5.9388	8.30534	5.15703
Gnptab	N-acetylglucosamine-1-phosphate transferase, alpha and beta subunits	5.4417	7.8076	5.15474
Ibtk	inhibitor of Bruton agammaglobulinemia tyrosine kinase	3.40152	5.76515	5.14664
Cyp51	cytochrome P450, family 51	7.73073	10.0908	5.13413
Tapbp	TAP binding protein	6.51467	8.87349	5.12951
Zfp185	zinc finger protein 185	7.82573	10.1794	5.11109
Fgfr3	fibroblast growth factor receptor 3	4.73476	7.08488	5.09867
Serinc3	serine incorporator 3	7.65848	10.0074	5.09439
Mynn	myoneurin	4.29496	6.64159	5.08635
Larp4	La ribonucleoprotein domain family, member 4	5.5149	7.86114	5.08497
Zkscan1	zinc finger with KRAB and SCAN domains 1	3.32193	5.6681	5.08473
Ppp3r1	protein phosphatase 3, regulatory subunit B, alpha isoform (calcineurin B, type I)	3.96958	6.31387	5.0781
Socs4	suppressor of cytokine signaling 4	3.32193	5.66551	5.07561
Adam17	a disintegrin and metallopeptidase domain 17	5.06894	7.40949	5.06496
Ate1	arginyltransferase 1	3.32193	5.65703	5.04586
Ifi204	interferon activated gene 204	4.89423	7.22913	5.04516
Baz1b	bromodomain adjacent to zinc finger domain, 1B	4.32252	6.65637	5.04149
Pramef8	PRAME family member 8	4.85801	7.1916	5.04058
Bcl2l15	BCLl2-like 15	6.07426	8.40752	5.03943
Clip1	CAP-GLY domain containing linker protein 1	3.78143	6.10771	5.01511
Slc12a2	solute carrier family 12, member 2	7.93676	10.2557	4.98959
Vps41	vacuolar protein sorting 41 (yeast)	5.43348	7.752	4.9882
Itgb6	integrin beta 6	4.03878	6.35504	4.98039
Il1f5	interleukin 1 family, member 5 (delta)	5.46869	7.78167	4.96908
Slc39a6	solute carrier family 39 (metal ion transporter), member 6	5.16207	7.47451	4.96722
Rai14	retinoic acid induced 14	4.35604	6.66792	4.9653
Fcho2	FCH domain only 2	5.57164	7.88096	4.95649
Col4a3bp	collagen, type IV, alpha 3 (Goodpasture antigen) binding protein	3.7501	6.05887	4.9546
Tmem33	transmembrane protein 33	3.32193	5.62907	4.94901
Syncrip	synaptotagmin binding, cytoplasmic RNA interacting protein	5.72051	8.02429	4.9375
Fam120a	family with sequence similarity 120, member A	4.54157	6.83929	4.9168
Nadk	NAD kinase	6.08526	8.38019	4.9073
Hmgcs1	3-hydroxy-3-methylglutaryl-Coenzyme A synthase 1	8.68098	10.9724	4.89531
Pank3	pantothenate kinase 3	5.16801	7.45654	4.88558
Klf6	Kruppel-like factor 6	5.7833	8.07134	4.88392
Hbs1l	Hbs1-like (S. cerevisiae)	4.18401	6.46801	4.87026
Grhl2	grainyhead-like 2 (Drosophila)	3.32193	5.6044	4.8651
Map3k8	mitogen-activated protein kinase kinase kinase 8	5.05232	7.33189	4.85533
Csta	cystatin A	9.76309	12.0408	4.84918
Yap1	yes-associated protein 1	6.23397	8.50708	4.83364
Gpr110	G protein-coupled receptor 110	4.89378	7.16684	4.83347
Pip4k2c	phosphatidylinositol-5-phosphate 4-kinase, type II, gamma	4.83361	7.10585	4.83073
Rhpn2	rhophilin, Rho GTPase binding protein 2	8.36656	10.6367	4.82357
Smad3	MAD homolog 3 (Drosophila)	4.60246	6.8629	4.79138
Dck	deoxycytidine kinase	4.01118	6.2671	4.77639
Mchr1	melanin-concentrating hormone receptor 1	3.80136	6.05569	4.77113
Sox21	SRY-box containing gene 21	4.92119	7.17495	4.76924
Cep350	centrosomal protein 350	3.43687	5.68851	4.76224
Fam48a	family with sequence similarity 48, member A	4.94145	7.19263	4.76072
Immt	inner membrane protein, mitochondrial	4.96171	7.21237	4.75901
Nol11	nucleolar protein 11	4.83807	7.08695	4.75314
Wdr33	WD repeat domain 33	3.32193	5.57078	4.75304
Fert2	fer (fms/fps related) protein kinase, testis specific 2	4.15193	6.40034	4.75159
Kit	kit oncogene	5.44672	7.69488	4.75077
Gmfb	glia maturation factor, beta	5.51545	7.76281	4.74813
Oas3	2@#$%&-5@#$%& oligoadenylate synthetase 3	4.48513	6.72698	4.73003
Rictor	RPTOR independent companion of MTOR, complex 2	3.4084	5.64932	4.72698
Mgea5	meningioma expressed antigen 5 (hyaluronidase)	7.35818	9.59775	4.72256
Ak3	adenylate kinase 3	4.76365	7.00137	4.71651
Plekhm3	pleckstrin homology domain containing, family M, member 3	4.51088	6.74801	4.71458
Slk	STE20-like kinase (yeast)	8.14717	10.3839	4.71321
Nat12	N-acetyltransferase 12	4.7812	7.01616	4.7075
Rel	reticuloendotheliosis oncogene	4.22486	6.45933	4.7059
Psd4	pleckstrin and Sec7 domain containing 4	3.33614	5.56849	4.69899
Sp6	trans-acting transcription factor 6	4.37422	6.60525	4.69469
Rgmb	RGM domain family, member B	3.7468	5.97774	4.6944
Cox15	COX15 homolog, cytochrome c oxidase assembly protein (yeast)	4.05924	6.28981	4.69319
Nccrp1	non-specific cytotoxic cell receptor protein 1 homolog (zebrafish)	5.30055	7.53009	4.68984
Arap2	ArfGAP with RhoGAP domain, ankyrin repeat and PH domain 2	4.88631	7.11555	4.68887
Baz1a	bromodomain adjacent to zinc finger domain 1A	7.04734	9.27156	4.67258
Arg1	arginase, liver	9.83127	12.0519	4.66097
Ttc39b	tetratricopeptide repeat domain 39B	4.52104	6.74107	4.65903
Sc5d	sterol-C5-desaturase (fungal ERG3, delta-5-desaturase) homolog (S. cerevisae)	3.68065	5.89795	4.65022
Rnf13	ring finger protein 13	6.77717	8.99361	4.64745
Anxa9	annexin A9	7.23708	9.45208	4.64282
Ncoa2	nuclear receptor coactivator 2	3.32193	5.53634	4.64092
Ankib1	ankyrin repeat and IBR domain containing 1	3.71199	5.92605	4.63979
Saps3	SAPS domain family, member 3	3.47942	5.69289	4.63789
Casd1	CAS1 domain containing 1	3.32193	5.53058	4.62243
Krt78	keratin 78	6.94177	9.14334	4.5998
Ptplad1	protein tyrosine phosphatase-like A domain containing 1	4.98221	7.18341	4.59862
Ezr	ezrin	4.81856	7.01773	4.59215
Rab31	RAB31, member RAS oncogene family	3.64824	5.84668	4.58983
Rod1	ROD1 regulator of differentiation 1 (S. pombe)	7.39108	9.58899	4.58814
Gbp1	guanylate binding protein 1	5.12855	7.32644	4.58808
Ccdc109a	coiled-coil domain containing 109A	3.85824	6.05535	4.5856
Vav2	vav 2 oncogene	3.32193	5.51814	4.58274
Tbc1d15	TBC1 domain family, member 15	4.13327	6.32942	4.58255
Pik3c2a	phosphatidylinositol 3-kinase, C2 domain containing, alpha polypeptide	4.28061	6.47655	4.58188
Srgap2	SLIT-ROBO Rho GTPase activating protein 2	4.76975	6.96386	4.57607
Lgals8	lectin, galactose binding, soluble 8	5.65238	7.84481	4.57075
Mapk11	mitogen-activated protein kinase 11	3.32193	5.51272	4.56555
Aif1l	allograft inflammatory factor 1-like	6.3657	8.55472	4.55996
Ndst1	N-deacetylase/N-sulfotransferase (heparan glucosaminyl) 1	3.32193	5.50823	4.55137
Apaf1	apoptotic peptidase activating factor 1	4.46514	6.6501	4.54714
Tle4	transducin-like enhancer of split 4, homolog of Drosophila E(spl)	4.56013	6.74494	4.54667
Tead1	TEA domain family member 1	3.59651	5.78129	4.54657
Kat2b	K(lysine) acetyltransferase 2B	3.48716	5.671	4.54361
Bzw1	basic leucine zipper and W2 domains 1	7.96252	10.1458	4.54176
Mospd2	motile sperm domain containing 2	4.1895	6.37228	4.54028
Akt3	thymoma viral proto-oncogene 3	3.37211	5.5545	4.53905
Zfp52	zinc finger protein 52	6.16264	8.34304	4.53279
Jak1	Janus kinase 1	5.08117	7.26119	4.5316
Acss2	acyl-CoA synthetase short-chain family member 2	6.65402	8.83238	4.52639
Tax1bp1	Tax1 (human T-cell leukemia virus type I) binding protein 1	3.63304	5.81004	4.52212
Alcam	activated leukocyte cell adhesion molecule	5.03621	7.21286	4.52103
Ghr	growth hormone receptor	5.43499	7.60785	4.50916
Fam107a	family with sequence similarity 107, member A	4.19193	6.3636	4.50545
Wdr51b	WD repeat domain 51B	5.49437	7.66351	4.49755
Il33	interleukin 33	6.05373	8.22185	4.49437
Ipo8	importin 8	3.65442	5.82054	4.48815
Zfp772	zinc finger protein 772	4.70595	6.87116	4.48532
Gabpb1	GA repeat binding protein, beta 1	4.76116	6.92557	4.48283
Myo6	myosin VI	5.07831	7.24083	4.47696
Prom2	prominin 2	4.02425	6.18395	4.46822
Smpdl3b	sphingomyelin phosphodiesterase, acid-like 3B	5.49177	7.64978	4.46299
Sgk3	serum/glucocorticoid regulated kinase 3	6.87715	9.03442	4.4607
Rbm18	RNA binding motif protein 18	5.09133	7.24836	4.45996
Igj	immunoglobulin joining chain	3.32193	5.47763	4.45585
Lypla1	lysophospholipase 1	7.0271	9.17567	4.43388
Plscr1	phospholipid scramblase 1	3.77729	5.92191	4.42176
Trp53inp2	transformation related protein 53 inducible nuclear protein 2	4.82714	6.97152	4.42102
Slc25a15	solute carrier family 25 (mitochondrial carrier ornithine transporter), member 15	3.61756	5.76148	4.41961
Gfra1	glial cell line derived neurotrophic factor family receptor alpha 1	3.32193	5.46416	4.41444
Spty2d1	SPT2, Suppressor of Ty, domain containing 1 (S. cerevisiae)	3.72813	5.8692	4.41089
Nudt4	nudix (nucleoside diphosphate linked moiety X)-type motif 4	8.49105	10.6281	4.39865
Dnajb4	DnaJ (Hsp40) homolog, subfamily B, member 4	5.72889	7.86368	4.39173
Usp22	ubiquitin specific peptidase 22	5.49112	7.62155	4.37848
Ranbp6	RAN binding protein 6	3.91603	6.0462	4.37769
Il1f8	interleukin 1 family, member 8	3.74714	5.87721	4.37739
Ccdc75	coiled-coil domain containing 75	3.50903	5.63612	4.36835
Uevld	UEV and lactate/malate dehyrogenase domains	3.53885	5.66573	4.36772
Arhgap1	Rho GTPase activating protein 1	6.58649	8.7111	4.36085
Slc10a7	solute carrier family 10 (sodium/bile acid cotransporter family), member 7	3.47932	5.60032	4.34995
Arih2	ariadne homolog 2 (Drosophila)	4.42699	6.54764	4.3489
Agfg2	ArfGAP with FG repeats 2	5.44245	7.56265	4.34754
Aak1	AP2 associated kinase 1	3.90463	6.02427	4.34585
Wdr47	WD repeat domain 47	3.32193	5.44127	4.34495
Eps8l1	EPS8-like 1	8.60013	10.7194	4.34459
Sorbs1	sorbin and SH3 domain containing 1	4.2207	6.33812	4.33917
Dhx33	DEAH (Asp-Glu-Ala-His) box polypeptide 33	3.60459	5.72089	4.33581
Tpp2	tripeptidyl peptidase II	5.63691	7.75244	4.33349
Ier5	immediate early response 5	5.26921	7.38467	4.33328
Cast	calpastatin	8.15866	10.273	4.33001
Sp1	trans-acting transcription factor 1	4.91489	7.02828	4.32707
Syne1	synaptic nuclear envelope 1	5.71524	7.82603	4.31928
Itgam	integrin alpha M	5.93579	8.04577	4.31685
Nedd4	neural precursor cell expressed, developmentally down-regulated 4	7.20043	9.31007	4.31584
Crk	v-crk sarcoma virus CT10 oncogene homolog (avian)	5.4645	7.57249	4.3109
Fam20b	family with sequence similarity 20, member B	4.36068	6.46776	4.30818
Trim30	tripartite motif-containing 30	6.35981	8.46663	4.30741
Als2cl	ALS2 C-terminal like	5.55473	7.66042	4.30404
Tfrc	transferrin receptor	3.32193	5.42648	4.30064
Lpp	LIM domain containing preferred translocation partner in lipoma	4.32886	6.43115	4.2939
Acbd3	acyl-Coenzyme A binding domain containing 3	5.45856	7.55626	4.28026
Cab39l	calcium binding protein 39-like	7.11207	9.20944	4.27929
Dsc2	desmocollin 2	9.65089	11.7468	4.27499
Aldh1a3	aldehyde dehydrogenase family 1, subfamily A3	6.29008	8.38451	4.27057
Igfbp5	insulin-like growth factor binding protein 5	5.60721	7.69994	4.26554
Mtmr1	myotubularin related protein 1	4.9229	7.01266	4.25677
Wdfy3	WD repeat and FYVE domain containing 3	5.30501	7.39349	4.253
Hipk1	homeodomain interacting protein kinase 1	3.47332	5.56168	4.25264
Plac8	placenta-specific 8	9.5093	11.5963	4.24858
Lmo7	LIM domain only 7	5.54773	7.63434	4.24749
Gpatch2	G patch domain containing 2	3.48374	5.56974	4.24569
Cyp20a1	cytochrome P450, family 20, subfamily A, polypeptide 1	3.53633	5.62198	4.24466
Son	Son DNA binding protein	5.5221	7.60752	4.24399
Pcx	pyruvate carboxylase	4.51286	6.59739	4.24137
Agpat9	1-acylglycerol-3-phosphate O-acyltransferase 9	4.44554	6.5283	4.23617
Ifi47	interferon gamma inducible protein 47	8.00101	10.0793	4.22295
Senp2	SUMO/sentrin specific peptidase 2	6.72659	8.80458	4.22219
Syk	spleen tyrosine kinase	3.42148	5.49913	4.22119
Cd24a	CD24a antigen	9.94045	12.0176	4.21973
Epb4.1l2	erythrocyte protein band 4.1-like 2	3.82365	5.89997	4.2173
Tnf	tumor necrosis factor	4.14599	6.2208	4.21289
Zfp191	zinc finger protein 191	3.90577	5.97852	4.20688
Trmt6	tRNA methyltransferase 6 homolog (S. cerevisiae)	3.32193	5.39294	4.20181
Ilf3	interleukin enhancer binding factor 3	3.32193	5.39245	4.20038
Wbp2nl	WBP2 N-terminal like	3.6878	5.75639	4.19477
Atg12	autophagy-related 12 (yeast)	5.30377	7.36993	4.18771
Nol9	nucleolar protein 9	3.36337	5.42947	4.18753
Arhgef18	rho/rac guanine nucleotide exchange factor (GEF) 18	3.77637	5.838	4.17458
Peli1	pellino 1	4.38542	6.4469	4.17414
Ehf	ets homologous factor	7.42309	9.48316	4.17007
Golph3	golgi phosphoprotein 3	7.79847	9.85668	4.16469
Klf3	Kruppel-like factor 3 (basic)	6.21436	8.2725	4.16449
Ids	iduronate 2-sulfatase	4.5984	6.65526	4.1608
Rab2a	RAB2A, member RAS oncogene family	3.72038	5.77503	4.15443
Fam188a	family with sequence similarity 188, member A	8.6281	10.6811	4.14971
Mkrn1	makorin, ring finger protein, 1	7.40402	9.45638	4.14784
Sox7	SRY-box containing gene 7	6.63006	8.68086	4.14336
Il13ra1	interleukin 13 receptor, alpha 1	5.93648	7.98452	4.13544
Dst	dystonin	8.09166	10.1357	4.12404
Ucp2	uncoupling protein 2 (mitochondrial, proton carrier)	4.69689	6.73943	4.1197
Pign	phosphatidylinositol glycan anchor biosynthesis, class N	4.49687	6.53802	4.11573
Fbxo3	F-box protein 3	3.32193	5.36223	4.11331
Suv39h1	suppressor of variegation 3-9 homolog 1 (Drosophila)	3.6243	5.66308	4.10898
Abce1	ATP-binding cassette, sub-family E (OABP), member 1	3.6718	5.70961	4.10622
Stag2	stromal antigen 2	6.68725	8.72127	4.09544
Ptprs	protein tyrosine phosphatase, receptor type, S	3.32193	5.35571	4.09476
Mbnl2	muscleblind-like 2	7.40881	9.44091	4.09
Atp1b1	ATPase, Na+/K+ transporting, beta 1 polypeptide	7.46044	9.49139	4.08674
Slc6a6	solute carrier family 6 (neurotransmitter transporter, taurine), member 6	3.32193	5.35284	4.08663
Tgm2	transglutaminase 2, C polypeptide	7.85846	9.88578	4.07647
Trpm6	transient receptor potential cation channel, subfamily M, member 6	4.24278	6.27005	4.07633
Trim59	tripartite motif-containing 59	3.32193	5.34919	4.0763
Cpm	carboxypeptidase M	8.40646	10.4331	4.07452
Pfkfb2	6-phosphofructo-2-kinase/fructose-2,6-biphosphatase 2	3.32193	5.34694	4.06995
Idi1	isopentenyl-diphosphate delta isomerase	8.51617	10.5394	4.06501
Kif2c	kinesin family member 2C	3.64838	5.66594	4.04898
Eif4g1	eukaryotic translation initiation factor 4, gamma 1	3.4136	5.42726	4.03805
Gfpt1	glutamine fructose-6-phosphate transaminase 1	5.71304	7.72395	4.03036
Sh3rf1	SH3 domain containing ring finger 1	5.03262	7.04013	4.02088
Frk	fyn-related kinase	5.79284	7.79901	4.01714
Atp6v0a1	ATPase, H+ transporting, lysosomal V0 subunit A1	5.3205	7.32584	4.01483
Klhl28	kelch-like 28 (Drosophila)	3.46267	5.46677	4.01138
Ap3m1	adaptor-related protein complex 3, mu 1 subunit	6.27193	8.27502	4.00858
Acer3	alkaline ceramidase 3	5.84827	7.85029	4.0056
Rassf3	Ras association (RalGDS/AF-6) domain family member 3	3.95428	5.95621	4.00535
Acsl1	acyl-CoA synthetase long-chain family member 1	7.5739	9.57539	4.00413
Pdcd6ip	programmed cell death 6 interacting protein	4.15202	6.15242	4.00111
Hyou1	hypoxia up-regulated 1	3.4136	5.41251	3.99698
Pdxdc1	pyridoxal-dependent decarboxylase domain containing 1	6.31564	8.314	3.99546
Ddx46	DEAD (Asp-Glu-Ala-Asp) box polypeptide 46	4.77199	6.76988	3.99415
Prpf39	PRP39 pre-mRNA processing factor 39 homolog (yeast)	4.76599	6.76364	3.99349
Ikbkb	inhibitor of kappaB kinase beta	3.49056	5.48786	3.99252
Lcn2	lipocalin 2	6.71847	8.71492	3.99017
Pdxk	pyridoxal (pyridoxine, vitamin B6) kinase	4.72922	6.72403	3.98564
Tpd52	tumor protein D52	5.09888	7.09349	3.98508
Gdi2	guanosine diphosphate (GDP) dissociation inhibitor 2	8.47622	10.4678	3.97675
Ttc7b	tetratricopeptide repeat domain 7B	3.79572	5.78714	3.97628
Crybg3	beta-gamma crystallin domain containing 3	7.51249	9.50149	3.96962
Nsun3	NOL1/NOP2/Sun domain family member 3	4.0056	5.99103	3.95981
Zfp655	zinc finger protein 655	4.47432	6.45964	3.9595
Pnn	pinin	4.92787	6.91103	3.95358
Rnf38	ring finger protein 38	3.78369	5.76637	3.95227
Emp2	epithelial membrane protein 2	7.45145	9.43153	3.94515
Samd9l	sterile alpha motif domain containing 9-like	8.94611	10.9242	3.93977
Il18	interleukin 18	9.19	11.1676	3.93843
Pitpnb	phosphatidylinositol transfer protein, beta	6.18593	8.16274	3.93622
Mak10	MAK10 homolog, amino-acid N-acetyltransferase subunit, (S. cerevisiae)	5.94686	7.92326	3.9351
Diap1	diaphanous homolog 1 (Drosophila)	6.61742	8.59375	3.93491
Xlr4c	X-linked lymphocyte-regulated 4C	5.33818	7.31376	3.93286
Glb1l2	galactosidase, beta 1-like 2	4.17442	6.14897	3.93006
Rab11fip1	RAB11 family interacting protein 1 (class I)	5.11967	7.09257	3.92556
Cit	citron	6.0788	8.05132	3.92453
March7	membrane-associated ring finger (C3HC4) 7	6.30444	8.27614	3.9223
Ube3a	ubiquitin protein ligase E3A	3.36337	5.33174	3.91326
Chuk	conserved helix-loop-helix ubiquitous kinase	5.38137	7.34839	3.9096
Vnn1	vanin 1	6.86471	8.83052	3.90632
Hspa13	heat shock protein 70 family, member 13	5.46695	7.43044	3.90004
St8sia4	ST8 alpha-N-acetyl-neuraminide alpha-2,8-sialyltransferase 4	3.42924	5.39234	3.89899
Tnik	TRAF2 and NCK interacting kinase	3.32193	5.28206	3.89097
Scd1	stearoyl-Coenzyme A desaturase 1	4.29884	6.258	3.88836
Akirin1	akirin 1	8.75664	10.7151	3.88647
Phf3	PHD finger protein 3	3.98361	5.93986	3.88052
Sema4b	sema domain, immunoglobulin domain (Ig), transmembrane domain (TM) and short cytoplasmic domain, (semaphorin) 4B	3.41756	5.37314	3.87872
Ccdc91	coiled-coil domain containing 91	5.01699	6.97254	3.87864
Pphln1	periphilin 1	4.70218	6.65769	3.87853
Riok2	RIO kinase 2 (yeast)	3.82919	5.78322	3.87455
Mtm1	X-linked myotubular myopathy gene 1	7.59932	9.55094	3.86809
Glce	glucuronyl C5-epimerase	3.48955	5.44053	3.86637
Ccdc50	coiled-coil domain containing 50	3.78373	5.73177	3.8585
Hbp1	high mobility group box transcription factor 1	6.94107	8.88739	3.8539
Atf2	activating transcription factor 2	4.49694	6.44258	3.85209
Dnaja4	DnaJ (Hsp40) homolog, subfamily A, member 4	6.09572	8.04116	3.85155
Fyttd1	forty-two-three domain containing 1	5.4432	7.38632	3.84536
Tspan5	tetraspanin 5	5.18998	7.13041	3.8382
S100a10	S100 calcium binding protein A10 (calpactin)	6.4863	8.42393	3.83076
Oas2	2@#$%&-5@#$%& oligoadenylate synthetase 2	4.59613	6.53224	3.82672
Cd2bp2	CD2 antigen (cytoplasmic tail) binding protein 2	6.32805	8.26317	3.8241
Ogfod1	2-oxoglutarate and iron-dependent oxygenase domain containing 1	3.49056	5.4246	3.82124
Lynx1	Ly6/neurotoxin 1	8.74428	10.677	3.8178
Zfp871	zinc finger protein 871	5.54113	7.47302	3.81555
Aftph	aftiphilin	4.3513	6.28223	3.81301
Elac1	elaC homolog 1 (E. coli)	3.48379	5.41462	3.81274
C3	complement component 3	6.98525	8.91512	3.81021
Il24	interleukin 24	3.32193	5.25123	3.8087
Hspa9	heat shock protein 9	3.32193	5.24827	3.8009
Fkbp15	FK506 binding protein 15	3.32193	5.248	3.80019
Ptprj	protein tyrosine phosphatase, receptor type, J	3.66868	5.5939	3.79795
Ubr1	ubiquitin protein ligase E3 component n-recognin 1	4.89288	6.8175	3.79637
Gosr2	golgi SNAP receptor complex member 2	5.1797	7.10316	3.79332
Myh7	myosin, heavy polypeptide 7, cardiac muscle, beta	3.65641	5.57909	3.79127
Creb1	cAMP responsive element binding protein 1	3.32193	5.24405	3.7898
Cttn	cortactin	6.82678	8.74809	3.78767
Krr1	KRR1, small subunit (SSU) processome component, homolog (yeast)	4.95706	6.87672	3.78334
Rora	RAR-related orphan receptor alpha	4.54385	6.46307	3.78219
Cyb5b	cytochrome b5 type B	7.73447	9.65349	3.78166
Car5b	carbonic anhydrase 5b, mitochondrial	6.09235	8.00974	3.77739
Tbc1d23	TBC1 domain family, member 23	5.18652	7.10185	3.772
Kif1b	kinesin family member 1B	4.0059	5.92073	3.77069
Slc14a1	solute carrier family 14 (urea transporter), member 1	6.62478	8.5372	3.7644
Eya3	eyes absent 3 homolog (Drosophila)	3.63972	5.55038	3.75981
Topors	topoisomerase I binding, arginine/serine-rich	4.18669	6.09349	3.74976
Rnf160	ring finger protein 160	3.67214	5.57806	3.74748
Whsc1l1	Wolf-Hirschhorn syndrome candidate 1-like 1 (human)	3.62036	5.52481	3.74366
Cxcl1	chemokine (C-X-C motif) ligand 1	5.99321	7.89679	3.7414
Nktr	natural killer tumor recognition sequence	3.32193	5.22037	3.7281
Il6st	interleukin 6 signal transducer	3.34995	5.24815	3.72748
Morf4l1	mortality factor 4 like 1	5.89172	7.78736	3.72087
Kcnk5	potassium channel, subfamily K, member 5	3.33145	5.22678	3.72007
Prkca	protein kinase C, alpha	3.83778	5.73182	3.71675
Ikbkg	inhibitor of kappaB kinase gamma	4.47455	6.36374	3.70427
Birc6	baculoviral IAP repeat-containing 6	3.5961	5.48509	3.70376
Setdb1	SET domain, bifurcated 1	3.32193	5.21078	3.7034
Cdk6	cyclin-dependent kinase 6	4.33633	6.22376	3.69976
Kras	v-Ki-ras2 Kirsten rat sarcoma viral oncogene homolog	3.32193	5.20927	3.69952
Myb	myeloblastosis oncogene	5.16271	7.04576	3.68854
P2ry2	purinergic receptor P2Y, G-protein coupled 2	6.29749	8.17957	3.68606
Ypel2	yippee-like 2 (Drosophila)	3.48716	5.36829	3.68363
Dgcr8	DiGeorge syndrome critical region gene 8	3.32193	5.19906	3.67344
Plekha5	pleckstrin homology domain containing, family A member 5	4.00604	5.88284	3.6726
Megf9	multiple EGF-like-domains 9	4.95575	6.83	3.66611
Trim34	tripartite motif-containing 34	4.28666	6.16054	3.66517
Rbm39	RNA binding motif protein 39	6.58124	8.45252	3.65857
Aacs	acetoacetyl-CoA synthetase	7.07234	8.9433	3.65776
Tank	TRAF family member-associated Nf-kappa B activator	4.35801	6.2288	3.65733
Snx10	sorting nexin 10	5.47218	7.34245	3.65601
Trib1	tribbles homolog 1 (Drosophila)	6.69708	8.56396	3.64743
Kif2a	kinesin family member 2A	4.27691	6.14297	3.64536
Il1rl2	interleukin 1 receptor-like 2	3.56193	5.42696	3.64276
Wwp1	WW domain containing E3 ubiquitin protein ligase 1	6.30463	8.16619	3.634
Dgke	diacylglycerol kinase, epsilon	3.9174	5.77812	3.63189
Arcn1	archain 1	6.77053	8.63048	3.62995
Kctd5	potassium channel tetramerisation domain containing 5	7.34063	9.20042	3.62955
Wasf2	WAS protein family, member 2	6.04132	7.90026	3.62741
Gsdmc	gasdermin C	3.32193	5.17965	3.62434
Fdft1	farnesyl diphosphate farnesyl transferase 1	9.02015	10.8776	3.62367
Nup205	nucleoporin 205	3.72485	5.58141	3.62143
Nfya	nuclear transcription factor-Y alpha	4.89642	6.75186	3.61862
Sel1l	sel-1 suppressor of lin-12-like (C. elegans)	4.17294	6.02777	3.61709
Plekhb2	pleckstrin homology domain containing, family B (evectins) member 2	8.31254	10.1659	3.61338
Rbm3	RNA binding motif protein 3	5.17792	7.03084	3.61231
Braf	Braf transforming gene	4.93556	6.78846	3.61226
C2cd2	C2 calcium-dependent domain containing 2	4.89089	6.74277	3.6097
Zfp192	zinc finger protein 192	3.32193	5.17218	3.60563
Arhgap12	Rho GTPase activating protein 12	3.32193	5.17058	3.60163
Cab39	calcium binding protein 39	8.17939	10.0269	3.59886
Pank2	pantothenate kinase 2 (Hallervorden-Spatz syndrome)	4.44555	6.29297	3.59856
Tmprss2	transmembrane protease, serine 2	4.47642	6.32212	3.59427
Pard6g	par-6 partitioning defective 6 homolog gamma (C. elegans)	6.29859	8.14198	3.58852
Ppbp	pro-platelet basic protein	3.44064	5.28332	3.58676
Extl3	exostoses (multiple)-like 3	3.32193	5.16293	3.58258
Casp9	caspase 9	3.54536	5.38551	3.58047
Dhx38	DEAH (Asp-Glu-Ala-His) box polypeptide 38	3.3933	5.23275	3.57874
Ndufa12	NADH dehydrogenase (ubiquinone) 1 alpha subcomplex, 12	4.19215	6.03147	3.57841
Dcun1d1	DCN1, defective in cullin neddylation 1, domain containing 1 (S. cerevisiae)	6.70664	8.54561	3.57755
Hsd17b7	hydroxysteroid (17-beta) dehydrogenase 7	6.38887	8.22753	3.57678
Fkrp	fukutin related protein	3.32193	5.15924	3.57343
Bcas1	breast carcinoma amplified sequence 1	4.04348	5.88031	3.57224
Runx1	runt related transcription factor 1	3.62551	5.46203	3.57147
Ptpn22	protein tyrosine phosphatase, non-receptor type 22 (lymphoid)	4.5827	6.41863	3.57001
Fzd1	frizzled homolog 1 (Drosophila)	3.89585	5.73177	3.56999
Cct4	chaperonin containing Tcp1, subunit 4 (delta)	4.09107	5.92574	3.5669
Pstpip2	proline-serine-threonine phosphatase-interacting protein 2	3.51615	5.34954	3.56373
Cux1	cut-like homeobox 1	5.74896	7.58187	3.56255
S100a9	S100 calcium binding protein A9 (calgranulin B)	5.63825	7.46862	3.55628
Fgf1	fibroblast growth factor 1	5.47073	7.30042	3.55461
Slc25a24	solute carrier family 25 (mitochondrial carrier, phosphate carrier), member 24	6.84952	8.67859	3.55308
Vps53	vacuolar protein sorting 53 (yeast)	4.15003	5.97888	3.55254
Rab23	RAB23, member RAS oncogene family	3.50121	5.32982	3.55195
Gabpb2	GA repeat binding protein, beta 2	3.77989	5.60573	3.54513
Sc4mol	sterol-C4-methyl oxidase-like	9.30308	11.1282	3.54339
Rrm1	ribonucleotide reductase M1	6.97296	8.79581	3.53779
Arid4b	AT rich interactive domain 4B (RBP1-like)	4.40322	6.22582	3.53718
Hsp90aa1	heat shock protein 90, alpha (cytosolic), class A member 1	9.33176	11.1504	3.52746
E2f5	E2F transcription factor 5	4.68089	6.49928	3.52687
Lss	lanosterol synthase	7.17889	8.99664	3.52531
Numb	numb gene homolog (Drosophila)	4.49024	6.30797	3.52526
Atxn7	ataxin 7	3.32193	5.13908	3.52384
Hr	hairless	5.62092	7.43756	3.5226
Rarg	retinoic acid receptor, gamma	6.94814	8.7646	3.52216
L1cam	L1 cell adhesion molecule	4.42259	6.23788	3.5193
Prei4	preimplantation protein 4	5.96795	7.78305	3.51884
Mast4	microtubule associated serine/threonine kinase family member 4	5.91402	7.72902	3.5186
Pqlc1	PQ loop repeat containing 1	7.54968	9.36148	3.5108
Tiparp	TCDD-inducible poly(ADP-ribose) polymerase	7.74021	9.55197	3.5107
Sytl2	synaptotagmin-like 2	6.75092	8.56142	3.50764
Clpb	ClpB caseinolytic peptidase B homolog (E. coli)	3.32193	5.13239	3.50754
Galnt4	UDP-N-acetyl-alpha-D-galactosamine:polypeptide N-acetylgalactosaminyltransferase 4	7.60608	9.416	3.50623
Dgkh	diacylglycerol kinase, eta	4.71974	6.52953	3.50591
Dcp1a	DCP1 decapping enzyme homolog A (S. cerevisiae)	4.01709	5.82521	3.50186
Sgms1	sphingomyelin synthase 1	6.41498	8.22055	3.49567
Haao	3-hydroxyanthranilate 3,4-dioxygenase	3.32193	5.12538	3.49054
Suv420h1	suppressor of variegation 4-20 homolog 1 (Drosophila)	4.20527	6.00713	3.48669
Ovol1	OVO homolog-like 1 (Drosophila)	6.46605	8.26566	3.48126
Tirap	toll-interleukin 1 receptor (TIR) domain-containing adaptor protein	7.88672	9.6862	3.48095
Hook3	hook homolog 3 (Drosophila)	5.96563	7.76497	3.48061
Nup54	nucleoporin 54	3.52644	5.32503	3.4788
Cbl	Casitas B-lineage lymphoma	3.32193	5.11813	3.47304
Insig2	insulin induced gene 2	7.4281	9.22328	3.47059
Lcor	ligand dependent nuclear receptor corepressor	4.01903	5.81414	3.47042
Pkp3	plakophilin 3	7.44242	9.23711	3.46941
Muc15	mucin 15	9.60739	11.4007	3.46607
Gabpa	GA repeat binding protein, alpha	5.75075	7.54328	3.46422
Ecm1	extracellular matrix protein 1	8.69171	10.4839	3.4635
Stard4	StAR-related lipid transfer (START) domain containing 4	7.62936	9.41916	3.45767
Zdhhc9	zinc finger, DHHC domain containing 9	3.97168	5.75766	3.44853
Rab40c	Rab40c, member RAS oncogene family	4.77723	6.56215	3.44599
Atl3	atlastin GTPase 3	4.03749	5.82225	3.44561
Rcan1	regulator of calcineurin 1	5.81814	7.60276	3.44528
Serpinb8	serine (or cysteine) peptidase inhibitor, clade B, member 8	7.92487	9.70919	3.44456
Hmgcr	3-hydroxy-3-methylglutaryl-Coenzyme A reductase	7.65161	9.43472	3.44167
Sqle	squalene epoxidase	9.24566	11.0284	3.44077
Pkn2	protein kinase N2	5.79569	7.57711	3.43764
Cyld	cylindromatosis (turban tumor syndrome)	6.33347	8.11265	3.43231
Ssx2ip	synovial sarcoma, X breakpoint 2 interacting protein	4.89649	6.67462	3.42981
Mpzl3	myelin protein zero-like 3	7.80784	9.58439	3.42606
Echdc3	enoyl Coenzyme A hydratase domain containing 3	7.85546	9.63174	3.42542
Nupl1	nucleoporin like 1	4.48499	6.26021	3.4229
Cdc27	cell division cycle 27 homolog (S. cerevisiae)	5.35757	7.13269	3.42266
Cap1	CAP, adenylate cyclase-associated protein 1 (yeast)	9.09568	10.8695	3.41956
Anapc5	anaphase-promoting complex subunit 5	7.44205	9.21452	3.41638
Srpk2	serine/arginine-rich protein specific kinase 2	6.82009	8.59196	3.41496
Gspt1	G1 to S phase transition 1	4.66075	6.43229	3.41418
Iqgap1	IQ motif containing GTPase activating protein 1	3.3933	5.16445	3.41326
Metap1	methionyl aminopeptidase 1	5.69761	7.46825	3.41205
Heca	headcase homolog (Drosophila)	7.42307	9.19299	3.41035
Ptprk	protein tyrosine phosphatase, receptor type, K	3.32193	5.09129	3.40903
Shroom3	shroom family member 3	5.15434	6.92254	3.40629
Stam2	signal transducing adaptor molecule (SH3 domain and ITAM motif) 2	5.22558	6.99227	3.40272
Rabgef1	RAB guanine nucleotide exchange factor (GEF) 1	6.68099	8.44615	3.39912
Slit2	slit homolog 2 (Drosophila)	4.02061	5.78414	3.39528
Tmem69	transmembrane protein 69	4.54719	6.3096	3.39264
Tnfrsf21	tumor necrosis factor receptor superfamily, member 21	6.01009	7.77233	3.39224
Mef2d	myocyte enhancer factor 2D	3.87412	5.6355	3.39022
Prkd3	protein kinase D3	3.38494	5.1446	3.38618
Hspa4l	heat shock protein 4 like	5.32514	7.08289	3.3817
Ckap2l	cytoskeleton associated protein 2-like	5.47041	7.22653	3.37788
Avl9	AVL9 homolog (S. cerevisiase)	3.43307	5.18828	3.37575
Plekhh1	pleckstrin homology domain containing, family H (with MyTH4 domain) member 1	4.87782	6.63174	3.37274
Atxn3	ataxin 3	5.33389	7.08744	3.37187
Zfp800	zinc finger protein 800	4.23386	5.98564	3.36774
Dnajc5	DnaJ (Hsp40) homolog, subfamily C, member 5	4.53309	6.28305	3.36349
Pdha1	pyruvate dehydrogenase E1 alpha 1	6.7594	8.50922	3.36317
Fgd6	FYVE, RhoGEF and PH domain containing 6	6.12962	7.87942	3.36312
Rlim	ring finger protein, LIM domain interacting	3.84744	5.59693	3.3624
Itga3	integrin alpha 3	5.69221	7.44126	3.36137
Smarcc1	SWI/SNF related, matrix associated, actin dependent regulator of chromatin, subfamily c, member 1	4.12763	5.87608	3.35997
Wnk2	WNK lysine deficient protein kinase 2	3.46044	5.20804	3.35799
Zcchc7	zinc finger, CCHC domain containing 7	5.37504	7.12186	3.35618
Acly	ATP citrate lyase	7.63077	9.37622	3.35299
Spata13	spermatogenesis associated 13	5.7538	7.49749	3.34891
Ywhag	tyrosine 3-monooxygenase/tryptophan 5-monooxygenase activation protein, gamma polypeptide	3.32193	5.06497	3.3474
Unc84a	unc-84 homolog A (C. elegans)	6.85925	8.6016	3.3458
Zfand5	zinc finger, AN1-type domain 5	8.0291	9.77103	3.34482
Tcea1	transcription elongation factor A (SII) 1	7.28844	9.02813	3.33963
Samhd1	SAM domain and HD domain, 1	4.72932	6.46887	3.33931
Eaf1	ELL associated factor 1	4.5894	6.3252	3.33064
Wnt9a	wingless-type MMTV integration site 9A	7.20078	8.93583	3.32891
Rab27b	RAB27b, member RAS oncogene family	7.17756	8.90953	3.32181
Ino80	INO80 homolog (S. cerevisiae)	3.60191	5.33361	3.32119
Bclaf1	BCL2-associated transcription factor 1	5.79125	7.52242	3.31997
Rassf5	Ras association (RalGDS/AF-6) domain family member 5	7.25938	8.98974	3.31811
Mtus1	mitochondrial tumor suppressor 1	6.72748	8.45545	3.31261
Endod1	endonuclease domain containing 1	6.54129	8.26787	3.30942
Reep3	receptor accessory protein 3	3.54939	5.27208	3.30051
Ptgr2	prostaglandin reductase 2	5.13018	6.85279	3.30033
Hdac4	histone deacetylase 4	4.49453	6.21411	3.29341
Slc38a9	solute carrier family 38, member 9	4.24399	5.96236	3.29064
Zfp296	zinc finger protein 296	5.49843	7.21538	3.28741
Fbxo28	F-box protein 28	5.60996	7.3267	3.28693
Mtap7	microtubule-associated protein 7	6.98121	8.69703	3.28483
Itgb7	integrin beta 7	4.28435	5.99949	3.28329
P2ry1	purinergic receptor P2Y, G-protein coupled 1	4.78348	6.49641	3.27826
Sgpp1	sphingosine-1-phosphate phosphatase 1	5.98363	7.69567	3.27624
Parp14	poly (ADP-ribose) polymerase family, member 14	6.44555	8.15679	3.27442
Nup50	nucleoporin 50	5.31985	7.03042	3.2729
Ubqln1	ubiquilin 1	6.68286	8.39315	3.27227
Tmprss11e	transmembrane protease, serine 11e	8.52713	10.2365	3.27009
Hspa4l	heat shock protein 4 like	3.64535	5.35417	3.26893
Rapgef1	Rap guanine nucleotide exchange factor (GEF) 1	4.02123	5.72915	3.26689
Tbl1xr1	transducin (beta)-like 1X-linked receptor 1	5.02064	6.72707	3.26352
Rnd3	Rho family GTPase 3	9.7438	11.4473	3.2569
Sppl3	signal peptide peptidase 3	3.96426	5.66753	3.25638
Gpt2	glutamic pyruvate transaminase (alanine aminotransferase) 2	4.45501	6.15747	3.25455
Map3k7	mitogen-activated protein kinase kinase kinase 7	6.7433	8.44388	3.25032
Wbp11	WW domain binding protein 11	5.12473	6.82527	3.25023
Dock9	dedicator of cytokinesis 9	6.8586	8.55753	3.2466
Mmab	methylmalonic aciduria (cobalamin deficiency) type B homolog (human)	4.09898	5.79646	3.24334
Smurf1	SMAD specific E3 ubiquitin protein ligase 1	3.42148	5.11743	3.2399
Tlr4	toll-like receptor 4	4.07302	5.76807	3.23788
Tmem30b	transmembrane protein 30B	8.88845	10.5834	3.23768
C1galt1	core 1 synthase, glycoprotein-N-acetylgalactosamine 3-beta-galactosyltransferase, 1	3.69882	5.39245	3.2347
Pwp1	PWP1 homolog (S. cerevisiae)	5.24378	6.93485	3.22896
Synj2	synaptojanin 2	3.42924	5.11983	3.22789
Ero1l	ERO1-like (S. cerevisiae)	6.2028	7.8918	3.22433
Serpinb11	serine (or cysteine) peptidase inhibitor, clade B (ovalbumin), member 11	10.0821	11.7704	3.22281
Aldh1a3	aldehyde dehydrogenase family 1, subfamily A3	6.02619	7.71228	3.21783
Armc8	armadillo repeat containing 8	6.53794	8.22352	3.2167
Muc4	mucin 4	10.8571	12.5421	3.21543
Prrc1	proline-rich coiled-coil 1	3.92191	5.60645	3.21438
Mrps10	mitochondrial ribosomal protein S10	4.01085	5.69474	3.21293
Vps33a	vacuolar protein sorting 33A (yeast)	5.19665	6.87852	3.20844
Mark4	MAP/microtubule affinity-regulating kinase 4	3.40961	5.08853	3.20188
Prkch	protein kinase C, eta	8.18506	9.86266	3.19895
Clcn3	chloride channel 3	6.28122	7.95757	3.19618
Trim26	tripartite motif-containing 26	5.08042	6.75646	3.1955
Dynlt3	dynein light chain Tctex-type 3	8.62807	10.3017	3.19016
St6gal1	beta galactoside alpha 2,6 sialyltransferase 1	3.53468	5.20754	3.18846
Heatr6	HEAT repeat containing 6	4.71004	6.38236	3.18727
Yy1	YY1 transcription factor	4.13215	5.80443	3.18718
Zfp106	zinc finger protein 106	5.11912	6.79138	3.18713
Fcho1	FCH domain only 1	3.53578	5.20671	3.1842
Coq10b	coenzyme Q10 homolog B (S. cerevisiae)	8.09863	9.76944	3.18393
Ddx17	DEAD (Asp-Glu-Ala-Asp) box polypeptide 17	3.32193	4.99152	3.18124
Wdr35	WD repeat domain 35	3.37211	5.04157	3.18096
Cd2ap	CD2-associated protein	6.33756	8.00624	3.17924
Daam1	dishevelled associated activator of morphogenesis 1	5.42477	7.0917	3.17538
Xrn2	5@#$%&-3@#$%& exoribonuclease 2	6.46824	8.1351	3.17523
Hbegf	heparin-binding EGF-like growth factor	8.18078	9.84676	3.17329
Chmp4c	chromatin modifying protein 4C	6.03366	7.69961	3.17323
Trex2	three prime repair exonuclease 2	6.68929	8.35456	3.17173
Pja1	praja1, RING-H2 motif containing	4.92432	6.58906	3.17057
Prpf4b	PRP4 pre-mRNA processing factor 4 homolog B (yeast)	4.01405	5.67871	3.17039
Leng9	leukocyte receptor cluster (LRC) member 9	3.62294	5.28722	3.16955
Ermp1	endoplasmic reticulum metallopeptidase 1	6.38465	8.04857	3.16876
Otub2	OTU domain, ubiquitin aldehyde binding 2	3.32193	4.98578	3.16861
Trp53inp1	transformation related protein 53 inducible nuclear protein 1	3.68555	5.34932	3.16843
Ubc	ubiquitin C	10.1903	11.854	3.1683
Ppp2r2d	protein phosphatase 2, regulatory subunit B, delta isoform	3.41165	5.07499	3.16749
Gab1	growth factor receptor bound protein 2-associated protein 1	5.73731	7.39687	3.1592
Trim12	tripartite motif-containing 12	6.91219	8.5716	3.15887
Rnf183	ring finger protein 183	4.31481	5.97204	3.1541
Adam15	a disintegrin and metallopeptidase domain 15 (metargidin)	3.75089	5.40752	3.15279
Zfp161	zinc finger protein 161	4.32049	5.97654	3.15152
Atp8a1	ATPase, aminophospholipid transporter (APLT), class I, type 8A, member 1	5.86841	7.52423	3.15102
Nt5c2	5@#$%&-nucleotidase, cytosolic II	4.53417	6.18575	3.14178
Rbm5	RNA binding motif protein 5	5.93003	7.58118	3.14084
Epha4	Eph receptor A4	5.38032	7.03032	3.13834
Clca6	chloride channel calcium activated 6	7.45269	9.10262	3.13818
Gatad2a	GATA zinc finger domain containing 2A	4.80764	6.45668	3.13625
Pard3	par-3 (partitioning defective 3) homolog (C. elegans)	4.55622	6.20382	3.13312
Bves	blood vessel epicardial substance	4.27685	5.92407	3.13229
Ubxn2a	UBX domain protein 2A	6.2071	7.85326	3.12999
Chl1	cell adhesion molecule with homology to L1CAM	3.32193	4.96679	3.12718
Lima1	LIM domain and actin binding 1	5.49613	7.13818	3.12109
Ahcyl2	S-adenosylhomocysteine hydrolase-like 2	3.8923	5.53396	3.12025
Ereg	epiregulin	7.71526	9.35607	3.11841
Ing5	inhibitor of growth family, member 5	3.91234	5.55283	3.11772
Thrap3	thyroid hormone receptor associated protein 3	5.38252	7.0185	3.10799
Fgfr1op2	FGFR1 oncogene partner 2	6.01507	7.64983	3.10536
Zfp36l2	zinc finger protein 36, C3H type-like 2	3.32193	4.95524	3.10224
Ube2b	ubiquitin-conjugating enzyme E2B, RAD6 homology (S. cerevisiae)	5.0019	6.6342	3.10007
Cugbp1	CUG triplet repeat, RNA binding protein 1	4.6484	6.28065	3.09996
Dmbt1	deleted in malignant brain tumors 1	3.32193	4.95343	3.09835
Dlx5	distal-less homeobox 5	4.59236	6.2234	3.09736
Cxcl17	chemokine (C-X-C motif) ligand 17	5.24764	6.87648	3.09264
Iffo2	intermediate filament family orphan 2	7.37137	9.00019	3.0926
Wnt7b	wingless-related MMTV integration site 7B	4.8747	6.50243	3.09026
Slc26a4	solute carrier family 26, member 4	3.38494	5.01224	3.08934
Ppp1r14b	protein phosphatase 1, regulatory (inhibitor) subunit 14B	3.52644	5.15337	3.08855
Nrarp	Notch-regulated ankyrin repeat protein	7.11284	8.73972	3.08844
Pard6b	par-6 (partitioning defective 6) homolog beta (C. elegans)	7.54262	9.16829	3.08585
Hmmr	hyaluronan mediated motility receptor (RHAMM)	4.07253	5.69679	3.08284
Mxi1	Max interacting protein 1	5.67355	7.29774	3.08269
Wdr13	WD repeat domain 13	3.66589	5.28889	3.08015
Pigc	phosphatidylinositol glycan anchor biosynthesis, class C	5.00657	6.62886	3.07863
Pds5a	PDS5, regulator of cohesion maintenance, homolog A (S. cerevisiae)	4.57986	6.20176	3.0778
Prkacb	protein kinase, cAMP dependent, catalytic, beta	3.32193	4.9408	3.07134
Rnf141	ring finger protein 141	5.14446	6.76035	3.06501
Mbnl3	muscleblind-like 3 (Drosophila)	6.49645	8.11186	3.06399
Man1a2	mannosidase, alpha, class 1A, member 2	5.24582	6.86114	3.0638
Mlst8	MTOR associated protein, LST8 homolog (S. cerevisiae)	4.66399	6.27764	3.06025
Sgms2	sphingomyelin synthase 2	6.14907	7.76219	3.05913
Kremen1	kringle containing transmembrane protein 1	4.53354	6.14664	3.05908
Mycbp2	MYC binding protein 2	3.33614	4.94641	3.05309
Ccdc49	coiled-coil domain containing 49	3.45907	5.06875	3.05184
Cldnd1	claudin domain containing 1	8.51857	10.1273	3.04973
Wrn	Werner syndrome homolog (human)	3.34995	4.95644	3.0451
Eps8	epidermal growth factor receptor pathway substrate 8	8.57	10.1759	3.04379
Vps13a	vacuolar protein sorting 13A (yeast)	3.32193	4.92759	3.04335
Usp45	ubiquitin specific petidase 45	3.8468	5.45109	3.04046
Ikbkap	inhibitor of kappa light polypeptide enhancer in B-cells, kinase complex-associated protein	3.48801	5.09147	3.03871
Pou2f1	POU domain, class 2, transcription factor 1	4.40424	6.00602	3.03518
Nfe2l3	nuclear factor, erythroid derived 2, like 3	3.57993	5.18048	3.03259
Myef2	myelin basic protein expression factor 2, repressor	4.16885	5.76654	3.02658
Lrrc66	leucine rich repeat containing 66	3.32671	4.92307	3.02379
Moxd1	monooxygenase, DBH-like 1	5.32904	6.92539	3.02377
Dync1h1	dynein cytoplasmic 1 heavy chain 1	3.97676	5.57282	3.02317
Nkap	NFKB activating protein	3.68857	5.28363	3.02107
Fam76b	family with sequence similarity 76, member B	6.7429	8.33765	3.02042
Rfx1	regulatory factor X, 1 (influences HLA class II expression)	3.44439	5.03869	3.01948
Fnbp4	formin binding protein 4	4.4492	6.04333	3.01912
Phlda1	pleckstrin homology-like domain, family A, member 1	10.0671	11.6608	3.01822
Tbl1x	transducin (beta)-like 1 X-linked	5.36317	6.95501	3.01434
Crisp1	cysteine-rich secretory protein 1	4.88214	6.47372	3.01379
Abcb10	ATP-binding cassette, sub-family B (MDR/TAP), member 10	4.70047	6.29194	3.01356
Ccdc117	coiled-coil domain containing 117	5.05719	6.64713	3.01037
Rasgef1b	RasGEF domain family, member 1B	7.3907	8.98054	3.01016
Wdr5	WD repeat domain 5	4.99681	6.58649	3.00983
Dgcr2	DiGeorge syndrome critical region gene 2	5.99046	7.57972	3.00895
Cggbp1	CGG triplet repeat binding protein 1	6.87712	8.46584	3.00782
Aspm	asp (abnormal spindle)-like, microcephaly associated (Drosophila)	3.6467	5.23491	3.00676
Metap2	methionine aminopeptidase 2	4.1715	5.759	3.00528
March6	membrane-associated ring finger (C3HC4) 6	4.65765	6.24457	3.00407
Lrrc46	leucine rich repeat containing 46	3.6254	5.2118	3.00299
Mllt10	myeloid/lymphoid or mixed-lineage leukemia (trithorax homolog, Drosophila); translocated to, 10	3.65766	5.24184	2.99837
Rassf5	Ras association (RalGDS/AF-6) domain family member 5	7.63738	9.22143	2.9981
Metrnl	meteorin, glial cell differentiation regulator-like	3.93247	5.51634	2.99773
Zbtb33	zinc finger and BTB domain containing 33	3.32193	4.90549	2.99708
Zfp91	zinc finger protein 91	3.64555	5.22862	2.99607
Ptpn2	protein tyrosine phosphatase, non-receptor type 2	3.56935	5.1496	2.99022
Mgat3	mannoside acetylglucosaminyltransferase 3	3.32193	4.90166	2.98914
Mbp	myelin basic protein	5.99055	7.56998	2.98852
Man2b1	mannosidase 2, alpha B1	3.81177	5.39103	2.98817
Atp2b1	ATPase, Ca++ transporting, plasma membrane 1	8.47821	10.0556	2.98434
Prune	prune homolog (Drosophila)	3.66761	5.24429	2.98283
Rest	RE1-silencing transcription factor	3.75715	5.33343	2.982
Cdca7	cell division cycle associated 7	4.01771	5.5934	2.98078
Setd5	SET domain containing 5	3.32193	4.89701	2.97952
Arntl2	aryl hydrocarbon receptor nuclear translocator-like 2	3.72664	5.30014	2.97626
Prss22	protease, serine, 22	9.30055	10.8726	2.97331
Stat2	signal transducer and activator of transcription 2	5.04166	6.61363	2.9731
Dapp1	dual adaptor for phosphotyrosine and 3-phosphoinositides 1	5.43859	7.00834	2.96853
Fosl1	fos-like antigen 1	3.3807	4.94932	2.96621
Kpna4	karyopherin (importin) alpha 4	3.81976	5.38826	2.96596
Mst1r	macrophage stimulating 1 receptor (c-met-related tyrosine kinase)	6.83765	8.40495	2.9635
Lars2	leucyl-tRNA synthetase, mitochondrial	3.47577	5.04065	2.95853
Sfi1	Sfi1 homolog, spindle assembly associated (yeast)	3.62551	5.19034	2.95843
Adamts1	a disintegrin-like and metallopeptidase (reprolysin type) with thrombospondin type 1 motif, 1	6.68991	8.25433	2.95759
Paqr8	progestin and adipoQ receptor family member VIII	4.60449	6.16884	2.95744
Ndufab1	NADH dehydrogenase (ubiquinone) 1, alpha/beta subcomplex, 1	4.83185	6.39581	2.95664
Cyp7b1	cytochrome P450, family 7, subfamily b, polypeptide 1	5.35448	6.91818	2.95611
Mfsd2	major facilitator superfamily domain containing 2	4.51954	6.08172	2.953
Hltf	helicase-like transcription factor	5.03905	6.60099	2.95251
Sptlc1	serine palmitoyltransferase, long chain base subunit 1	6.76003	8.32182	2.9522
Bmpr2	bone morphogenic protein receptor, type II (serine/threonine kinase)	4.92332	6.48478	2.95152
Kdm5c	lysine (K)-specific demethylase 5C	3.56854	5.12957	2.95064
Apobec2	apolipoprotein B mRNA editing enzyme, catalytic polypeptide 2	4.75018	6.31039	2.94897
Nudcd1	NudC domain containing 1	5.23278	6.79253	2.94803
Irak4	interleukin-1 receptor-associated kinase 4	4.30104	5.86043	2.94729
Fam134c	family with sequence similarity 134, member C	5.37147	6.93053	2.94662
Ppm1l	protein phosphatase 1 (formerly 2C)-like	3.32193	4.8796	2.94378
Klhl20	kelch-like 20 (Drosophila)	3.32193	4.87817	2.94086
B830008J18Rik	RIKEN cDNA B830008J18 gene	3.32193	4.87686	2.93819
Mtpn	myotrophin	6.70414	8.25655	2.93307
Pxn	paxillin	4.16094	5.71304	2.93244
Rnf10	ring finger protein 10	4.48672	6.0387	2.93219
Abca1	ATP-binding cassette, sub-family A (ABC1), member 1	3.35447	4.90511	2.92947
Ttc9	tetratricopeptide repeat domain 9	5.14735	6.69728	2.92803
Hopx	HOP homeobox	10.3602	11.9096	2.92697
Csn3	casein kappa	4.8021	6.35102	2.92598
Arl8b	ADP-ribosylation factor-like 8B	7.42625	8.97308	2.92174
Ptms	parathymosin	4.33624	5.88251	2.92061
Heatr1	HEAT repeat containing 1	3.3807	4.9263	2.91925
Smek2	SMEK homolog 2, suppressor of mek1 (Dictyostelium)	6.28166	7.82682	2.91836
Abcb8	ATP-binding cassette, sub-family B (MDR/TAP), member 8	5.92448	7.46907	2.91721
Lrp8	low density lipoprotein receptor-related protein 8, apolipoprotein e receptor	3.32193	4.86389	2.9119
Sstr4	somatostatin receptor 4	7.06995	8.61189	2.91186
Ivns1abp	influenza virus NS1A binding protein	4.96144	6.50256	2.9102
Tspan1	tetraspanin 1	7.83757	9.37777	2.90835
Wdr37	WD repeat domain 37	3.42537	4.9649	2.907
Idh2	isocitrate dehydrogenase 2 (NADP+), mitochondrial	3.87693	5.41624	2.90655
Serp1	stress-associated endoplasmic reticulum protein 1	8.7026	10.2414	2.90543
Adar	adenosine deaminase, RNA-specific	5.49071	7.02837	2.90323
Chd1	chromodomain helicase DNA binding protein 1	5.91676	7.4543	2.90299
Zbtb43	zinc finger and BTB domain containing 43	3.57347	5.11075	2.90247
Hcfc1	host cell factor C1	4.72119	6.25751	2.90054
Tmem183a	transmembrane protein 183A	6.09419	7.6304	2.90032
Sox4	SRY-box containing gene 4	3.37643	4.91195	2.89893
Slc41a1	solute carrier family 41, member 1	3.32193	4.85694	2.8979
Pdia6	protein disulfide isomerase associated 6	3.92245	5.45655	2.89608
Zfp60	zinc finger protein 60	3.74454	5.27758	2.89395
Adam1a	a disintegrin and metallopeptidase domain 1a	3.94143	5.47308	2.89116
Kcnn4	potassium intermediate/small conductance calcium-activated channel, subfamily N, member 4	3.58552	5.11713	2.89108
Pak1	p21 protein (Cdc42/Rac)-activated kinase 1	7.18238	8.71336	2.88982
Arhgap18	Rho GTPase activating protein 18	4.60803	6.13866	2.88912
Cdyl	chromodomain protein, Y chromosome-like	5.04115	6.57009	2.88574
Strap	serine/threonine kinase receptor associated protein	5.14226	6.67054	2.88442
Arl5b	ADP-ribosylation factor-like 5B	5.70053	7.2277	2.8822
Pdp2	pyruvate dehyrogenase phosphatase catalytic subunit 2	4.4738	5.99643	2.87314
Grhl3	grainyhead-like 3 (Drosophila)	7.74674	9.26815	2.87071
Pigz	phosphatidylinositol glycan anchor biosynthesis, class Z	3.61777	5.13875	2.86986
Aff1	AF4/FMR2 family, member 1	3.51046	5.03098	2.86894
Rasgrf1	RAS protein-specific guanine nucleotide-releasing factor 1	6.79751	8.31665	2.8662
Irf5	interferon regulatory factor 5	5.33218	6.85048	2.86453
Stk38l	serine/threonine kinase 38 like	4.33298	5.85077	2.86352
Gpr68	G protein-coupled receptor 68	4.87562	6.39315	2.863
Parp12	poly (ADP-ribose) polymerase family, member 12	9.03359	10.5505	2.86183
Galnt3	UDP-N-acetyl-alpha-D-galactosamine:polypeptide N-acetylgalactosaminyltransferase 3	4.14314	5.65997	2.86162
Herc3	hect domain and RLD 3	4.04697	5.5615	2.85706
Ipmk	inositol polyphosphate multikinase	7.37064	8.88402	2.85478
Cdv3	carnitine deficiency-associated gene expressed in ventricle 3	4.68673	6.19969	2.85395
Gpt	glutamic pyruvic transaminase, soluble	4.69121	6.20336	2.85235
Gramd3	GRAM domain containing 3	7.19354	8.70563	2.85223
Tmprss3	transmembrane protease, serine 3	3.76445	5.27625	2.85166
Ly75	lymphocyte antigen 75	3.74542	5.25688	2.85098
Snx19	sorting nexin 19	3.48716	4.99849	2.85073
Smox	spermine oxidase	8.49164	10.0026	2.85006
Ankrd56	ankyrin repeat domain 56	7.63459	9.14361	2.84617
Mall	mal, T-cell differentiation protein-like	8.0151	9.52402	2.84597
Adal	adenosine deaminase-like	4.4634	5.97183	2.845
Rufy3	RUN and FYVE domain containing 3	3.96163	5.46943	2.84376
Sfmbt1	Scm-like with four mbt domains 1	4.63464	6.1402	2.83935
Myo10	myosin X	3.32193	4.82651	2.83742
March3	membrane-associated ring finger (C3HC4) 3	3.89489	5.39925	2.83699
Mina	myc induced nuclear antigen	4.42942	5.93214	2.83376
Zfp445	zinc finger protein 445	6.19292	7.6955	2.83349
Nsdhl	NAD(P) dependent steroid dehydrogenase-like	8.55641	10.0573	2.83011
Ehd2	EH-domain containing 2	3.82736	5.3275	2.8287
Dhx29	DEAH (Asp-Glu-Ala-His) box polypeptide 29	3.32193	4.82185	2.82827
Nf2	neurofibromatosis 2	3.33145	4.8305	2.82657
Fam126b	family with sequence similarity 126, member B	4.99636	6.49417	2.82414
Gadd45a	growth arrest and DNA-damage-inducible 45 alpha	7.50804	9.00552	2.82349
Oxr1	oxidation resistance 1	9.40505	10.9022	2.82281
Spag5	sperm associated antigen 5	3.53392	5.031	2.82271
Nfs1	nitrogen fixation gene 1 (S. cerevisiae)	3.32193	4.81887	2.82243
Kdm6b	KDM1 lysine (K)-specific demethylase 6B	6.13833	7.63501	2.82193
Ulk1	Unc-51 like kinase 1 (C. elegans)	3.68941	5.18542	2.82062
Klhdc10	kelch domain containing 10	4.43756	5.93324	2.81997
Cxcl3	chemokine (C-X-C motif) ligand 3	3.32193	4.81688	2.81854
Cnnm4	cyclin M4	3.32193	4.81509	2.81505
Foxo3	forkhead box O3	3.52278	5.01507	2.81335
Ifi44	interferon-induced protein 44	5.21698	6.70808	2.81103
Ncapg	non-SMC condensin I complex, subunit G	3.63772	5.12762	2.8087
Rnf114	ring finger protein 114	7.63273	9.12177	2.80702
Mcl1	myeloid cell leukemia sequence 1	8.58592	10.0725	2.80232
Etv3	ets variant gene 3	3.68793	5.17434	2.80191
Rgs10	regulator of G-protein signalling 10	8.61918	10.1046	2.80003
Osbpl3	oxysterol binding protein-like 3	8.70288	10.1866	2.79675
Snap23	synaptosomal-associated protein 23	6.80903	8.29256	2.79632
Irf2bp2	interferon regulatory factor 2 binding protein 2	4.09569	5.57782	2.79361
Wipi2	WD repeat domain, phosphoinositide interacting 2	4.80369	6.2843	2.79067
Dctn4	dynactin 4	5.20268	6.68277	2.78966
Stat5b	signal transducer and activator of transcription 5B	3.97289	5.45252	2.78877
Gapvd1	GTPase activating protein and VPS9 domains 1	3.46267	4.94139	2.78701
Prps2	phosphoribosyl pyrophosphate synthetase 2	5.19996	6.67841	2.78649
Atad1	ATPase family, AAA domain containing 1	3.67914	5.1574	2.78613
Dcaf12	DDB1 and CUL4 associated factor 12	7.30751	8.78533	2.78528
Blzf1	basic leucine zipper nuclear factor 1	6.24157	7.71824	2.78306
Stra6	stimulated by retinoic acid gene 6	3.68306	5.15845	2.78059
Zfp260	zinc finger protein 260	5.39017	6.86469	2.77891
Rprd1a	regulation of nuclear pre-mRNA domain containing 1A	4.1246	5.59875	2.7782
Scfd1	Sec1 family domain containing 1	4.54518	6.01713	2.77397
Sept8	septin 8	5.80033	7.27186	2.77316
Clock	circadian locomoter output cycles kaput	8.717	10.1879	2.77191
Unc5a	unc-5 homolog A (C. elegans)	5.70617	7.17668	2.7712
Ppp2r5e	protein phosphatase 2, regulatory subunit B (B56), epsilon isoform	8.11469	9.58455	2.76995
Pldn	pallidin	5.49867	6.9681	2.76912
St6galnac1	ST6 (alpha-N-acetyl-neuraminyl-2,3-beta-galactosyl-1,3)-N-acetylgalactosaminide alpha-2,6-sialyltransferase 1	9.75289	11.2216	2.76772
Pfkfb3	6-phosphofructo-2-kinase/fructose-2,6-biphosphatase 3	3.98459	5.45121	2.76374
Ces7	carboxylesterase 7	5.64516	7.11102	2.76228
Polh	polymerase (DNA directed), eta (RAD 30 related)	3.58524	5.05106	2.7622
Irgm1	immunity-related GTPase family M member 1	6.89345	8.35669	2.75727
Trip11	thyroid hormone receptor interactor 11	3.32193	4.7841	2.75522
Rprd1b	regulation of nuclear pre-mRNA domain containing 1B	5.21611	6.67732	2.75339
Nhlrc2	NHL repeat containing 2	6.39463	7.85565	2.75303
Ap1g1	adaptor protein complex AP-1, gamma 1 subunit	6.32245	7.78138	2.74904
Kalrn	kalirin, RhoGEF kinase	3.83242	5.29134	2.74902
Ccnc	cyclin C	3.73592	5.1946	2.74857
Epha2	Eph receptor A2	7.50435	8.96255	2.74765
Tmed7	transmembrane emp24 protein transport domain containing 7	7.65894	9.11571	2.74493
Pank1	pantothenate kinase 1	6.4957	7.95207	2.74417
Mudeng	MU-2/AP1M2 domain containing, death-inducing	5.97357	7.42924	2.74284
Stat1	signal transducer and activator of transcription 1	6.97781	8.43301	2.74195
Taf2	TAF2 RNA polymerase II, TATA box binding protein (TBP)-associated factor	3.55842	5.01242	2.73967
Pknox1	Pbx/knotted 1 homeobox	5.16951	6.62306	2.73881
Trabd	TraB domain containing	6.55328	8.00648	2.73815
Fads6	fatty acid desaturase domain family, member 6	3.34995	4.80182	2.73562
Cmpk2	cytidine monophosphate (UMP-CMP) kinase 2, mitochondrial	3.32193	4.77301	2.73413
Sf3b2	splicing factor 3b, subunit 2	3.60142	5.05119	2.73164
Etv5	ets variant gene 5	4.20916	5.65834	2.73053
Dgkd	diacylglycerol kinase, delta	3.32193	4.77058	2.72953
Mllt1	myeloid/lymphoid or mixed-lineage leukemia (trithorax homolog, Drosophila); translocated to, 1	3.35894	4.80731	2.729
Pikfyve	phosphoinositide kinase, FYVE finger containing	3.32193	4.77007	2.72856
Fgfr2	fibroblast growth factor receptor 2	7.19808	8.64541	2.72703
Ube2g2	ubiquitin-conjugating enzyme E2G 2	5.57798	7.02524	2.7269
Ugcg	UDP-glucose ceramide glucosyltransferase	4.58026	6.02599	2.72401
Chmp4c	chromatin modifying protein 4C	3.73486	5.17713	2.71748
Lats2	large tumor suppressor 2	5.05751	6.49965	2.71724
Hnrnpr	heterogeneous nuclear ribonucleoprotein R	6.66346	8.10375	2.71375
Slc22a5	solute carrier family 22 (organic cation transporter), member 5	5.19544	6.63559	2.71349
Gls	glutaminase	9.63172	11.0711	2.71214
Mettl4	methyltransferase like 4	4.16216	5.60007	2.70928
Usp24	ubiquitin specific peptidase 24	7.28135	8.71763	2.70622
Xpo4	exportin 4	3.98034	5.41605	2.70515
Nolc1	nucleolar and coiled-body phosphoprotein 1	5.04583	6.48137	2.70483
Incenp	inner centromere protein	3.60275	5.03774	2.7038
Asb7	ankyrin repeat and SOCS box-containing 7	3.4481	4.88259	2.70287
Ckap5	cytoskeleton associated protein 5	3.82911	5.26288	2.70152
Rps6ka2	ribosomal protein S6 kinase, polypeptide 2	3.97338	5.40685	2.70096
Ece1	endothelin converting enzyme 1	6.5515	7.98412	2.69936
Kbtbd8	kelch repeat and BTB (POZ) domain containing 8	3.93711	5.3688	2.69763
Zdhhc23	zinc finger, DHHC domain containing 23	3.89022	5.32109	2.69609
Napg	N-ethylmaleimide sensitive fusion protein attachment protein gamma	5.49931	6.92999	2.69574
Tmprss4	transmembrane protease, serine 4	8.3946	9.82466	2.69458
Epb4.1l5	erythrocyte protein band 4.1-like 5	5.10144	6.53143	2.69445
Slc25a30	solute carrier family 25, member 30	4.72138	6.14942	2.69081
Ralgps2	Ral GEF with PH domain and SH3 binding motif 2	6.29474	7.72191	2.68919
Qtrtd1	queuine tRNA-ribosyltransferase domain containing 1	3.32193	4.74797	2.68708
Tpcn1	two pore channel 1	4.05904	5.48477	2.6865
Tmcc3	transmembrane and coiled coil domains 3	6.23647	7.6601	2.6826
Fgd3	FYVE, RhoGEF and PH domain containing 3	4.86793	6.29042	2.68048
Ccdc25	coiled-coil domain containing 25	4.42558	5.84759	2.67959
Slc11a2	solute carrier family 11 (proton-coupled divalent metal ion transporters), member 2	6.4998	7.92133	2.67869
Ppfibp1	PTPRF interacting protein, binding protein 1 (liprin beta 1)	4.23658	5.65771	2.67795
Wapal	wings apart-like homolog (Drosophila)	8.26541	9.68642	2.67773
Trim16	tripartite motif-containing 16	7.17118	8.59075	2.67506
Ank3	ankyrin 3, epithelial	5.91285	7.33123	2.67285
Fbxo45	F-box protein 45	5.36434	6.78246	2.67237
Usp1	ubiquitin specific peptidase 1	6.42119	7.83905	2.67189
Rreb1	ras responsive element binding protein 1	6.36712	7.78491	2.67176
Ptprf	protein tyrosine phosphatase, receptor type, F	7.89104	9.30837	2.67091
W91776	expressed sequence W91776	3.93099	5.34725	2.66893
Mmgt1	membrane magnesium transporter 1	5.37004	6.78589	2.66817
Zfp664	zinc finger protein 664	4.00463	5.42046	2.66813
Aldh2	aldehyde dehydrogenase 2, mitochondrial	3.32193	4.73746	2.66758
Mlkl	mixed lineage kinase domain-like	3.88544	5.30034	2.66641
Pigs	phosphatidylinositol glycan anchor biosynthesis, class S	4.54168	5.95622	2.66575
Elf1	E74-like factor 1	4.51026	5.92479	2.66573
Ahr	aryl-hydrocarbon receptor	3.83467	5.24871	2.66482
Ccnt2	cyclin T2	4.13958	5.55317	2.66399
Arpp19	cAMP-regulated phosphoprotein 19	6.46754	7.88015	2.66218
Sprr2d	small proline-rich protein 2D	3.32193	4.73332	2.65993
Cs	citrate synthase	8.61966	10.0308	2.65955
Slc37a1	solute carrier family 37 (glycerol-3-phosphate transporter), member 1	6.90546	8.31576	2.65792
Shc1	src homology 2 domain-containing transforming protein C1	5.33227	6.74156	2.65606
Tmprss11d	transmembrane protease, serine 11d	7.32912	8.73737	2.65415
Cpne3	copine III	7.48018	8.88734	2.65215
B3gnt2	UDP-GlcNAc:betaGal beta-1,3-N-acetylglucosaminyltransferase 2	5.01702	6.42316	2.65027
Fbxl20	F-box and leucine-rich repeat protein 20	4.02414	5.42988	2.64954
Lactb2	lactamase, beta 2	6.62163	8.02694	2.64875
Dcbld2	discoidin, CUB and LCCL domain containing 2	3.51283	4.91706	2.64676
Myo1c	myosin IC	5.96507	7.36877	2.64579
Dnaja3	DnaJ (Hsp40) homolog, subfamily A, member 3	6.11734	7.52101	2.64574
Scyl2	SCY1-like 2 (S. cerevisiae)	3.32193	4.72458	2.64387
Nbr1	neighbor of Brca1 gene 1	6.74761	8.15019	2.64374
Exoc6b	exocyst complex component 6B	3.52208	4.92296	2.64063
Traf6	TNF receptor-associated factor 6	3.32193	4.72243	2.63993
Rarres1	retinoic acid receptor responder (tazarotene induced) 1	5.60186	7.00211	2.63947
Uba3	ubiquitin-like modifier activating enzyme 3	7.84104	9.24027	2.63761
Tmpo	thymopoietin	5.55537	6.95422	2.63691
Clasp2	CLIP associating protein 2	4.74983	6.1486	2.63677
Arih1	ariadne ubiquitin-conjugating enzyme E2 binding protein homolog 1 (Drosophila)	6.32559	7.7243	2.63666
Papola	poly (A) polymerase alpha	7.16421	8.55959	2.63058
Hisppd2a	histidine acid phosphatase domain containing 2A	3.96811	5.36339	2.6304
Capn7	calpain 7	7.74493	9.13918	2.62852
Golph3l	golgi phosphoprotein 3-like	5.09306	6.48656	2.62715
Abcg1	ATP-binding cassette, sub-family G (WHITE), member 1	8.13609	9.52958	2.62713
Erbb3	v-erb-b2 erythroblastic leukemia viral oncogene homolog 3 (avian)	3.32193	4.71425	2.625
Cbln3	cerebellin 3 precursor protein	3.82455	5.21686	2.62499
Rnaset2a	ribonuclease T2A	4.45566	5.84682	2.62289
Cldnd1	claudin domain containing 1	3.73214	5.12285	2.62208
Narg1	NMDA receptor-regulated gene 1	7.61697	9.00748	2.62171
Aqr	aquarius	3.40558	4.79565	2.62091
Skil	SKI-like	4.47904	5.86887	2.62048
Vhl	von Hippel-Lindau syndrome	5.16648	6.55587	2.61968
Prkaa2	protein kinase, AMP-activated, alpha 2 catalytic subunit	6.48458	7.87349	2.61881
Exod1	exonuclease domain containing 1	3.40961	4.79782	2.61754
Hnrnpu	heterogeneous nuclear ribonucleoprotein U	8.64035	10.0283	2.61705
Capn1	calpain 1	8.04653	9.43415	2.61647
Dnajb6	DnaJ (Hsp40) homolog, subfamily B, member 6	7.81178	9.19858	2.61498
Slco4a1	solute carrier organic anion transporter family, member 4a1	7.36439	8.75103	2.61469
P2rx7	purinergic receptor P2X, ligand-gated ion channel, 7	4.31487	5.70132	2.61435
Ptprk	protein tyrosine phosphatase, receptor type, K	3.32193	4.70793	2.61353
Ano9	anoctamin 9	5.23201	6.61705	2.61179
Vsnl1	visinin-like 1	7.59393	8.97853	2.611
Hook1	hook homolog 1 (Drosophila)	4.32417	5.70867	2.61081
Csnk1d	casein kinase 1, delta	7.38538	8.7678	2.60705
Isoc1	isochorismatase domain containing 1	6.8882	8.27008	2.60608
Socs6	suppressor of cytokine signaling 6	7.04083	8.42154	2.60396
Nr1d1	nuclear receptor subfamily 1, group D, member 1	6.74343	8.12348	2.60277
Car13	carbonic anhydrase 13	4.97242	6.35215	2.6022
Tnnt2	troponin T2, cardiac	3.32193	4.69991	2.59904
Casp3	caspase 3	4.97853	6.35601	2.59814
Ddx58	DEAD (Asp-Glu-Ala-Asp) box polypeptide 58	3.88738	5.26123	2.59161
Chac1	ChaC, cation transport regulator-like 1 (E. coli)	7.47772	8.85065	2.58996
Ifngr2	interferon gamma receptor 2	7.04189	8.41437	2.58915
Lipm	lipase, family member M	8.8547	10.2271	2.58903
Rab6b	RAB6B, member RAS oncogene family	3.32193	4.69369	2.58786
Eif2ak1	eukaryotic translation initiation factor 2 alpha kinase 1	5.5091	6.88054	2.58729
Zc3hav1	zinc finger CCCH type, antiviral 1	6.43348	7.80485	2.58716
Wdr26	WD repeat domain 26	7.8292	9.19959	2.5854
Atp2a2	ATPase, Ca++ transporting, cardiac muscle, slow twitch 2	3.32193	4.69053	2.5822
H2-D1	histocompatibility 2, D region locus 1	3.35018	4.71846	2.58163
Aebp2	AE binding protein 2	5.1332	6.49975	2.57853
Sypl	synaptophysin-like protein	9.94036	11.3049	2.57489
Crb3	crumbs homolog 3 (Drosophila)	7.31872	8.68306	2.57459
Eif4ebp2	eukaryotic translation initiation factor 4E binding protein 2	6.14752	7.51157	2.57407
Spire2	spire homolog 2 (Drosophila)	4.93763	6.30067	2.57227
Cask	calcium/calmodulin-dependent serine protein kinase (MAGUK family)	5.47836	6.83952	2.56892
Parp9	poly (ADP-ribose) polymerase family, member 9	8.35542	9.71639	2.56858
Nfat5	nuclear factor of activated T-cells 5	3.43307	4.79396	2.56844
Ykt6	YKT6 homolog (S. Cerevisiae)	6.27835	7.63902	2.56804
Kif5b	kinesin family member 5B	5.29096	6.64999	2.56513
Pdgfd	platelet-derived growth factor, D polypeptide	3.63563	4.99434	2.56456
Zfyve20	zinc finger, FYVE domain containing 20	3.33614	4.69479	2.56445
Plk2	polo-like kinase 2 (Drosophila)	9.62598	10.983	2.56148
Eif3a	eukaryotic translation initiation factor 3, subunit A	6.76141	8.11733	2.5596
Ogt	O-linked N-acetylglucosamine (GlcNAc) transferase (UDP-N-acetylglucosamine:polypeptide-N-acetylglucosaminyl transferase)	6.86247	8.21834	2.55951
Rnf20	ring finger protein 20	4.31806	5.67238	2.55677
Arhgap26	Rho GTPase activating protein 26	3.45907	4.81316	2.55636
Sfrs11	splicing factor, arginine/serine-rich 11	4.34783	5.70148	2.55558
Sulf2	sulfatase 2	6.71211	8.0657	2.55547
Msrb3	methionine sulfoxide reductase B3	3.32193	4.67509	2.55471
Trmt2a	TRM2 tRNA methyltransferase 2 homolog A (S. cerevisiae)	4.35894	5.71087	2.55253
Arf6	ADP-ribosylation factor 6	10.4637	11.815	2.55142
Akap10	A kinase (PRKA) anchor protein 10	5.24605	6.59699	2.55078
Clasp2	CLIP associating protein 2	3.63563	4.98652	2.55069
Gna13	guanine nucleotide binding protein, alpha 13	6.7256	8.07616	2.55011
Pcnx	pecanex homolog (Drosophila)	3.36337	4.71342	2.54921
Akap13	A kinase (PRKA) anchor protein 13	3.32193	4.67122	2.54787
Mab21l1	mab-21-like 1 (C. elegans)	7.16106	8.50981	2.54691
Ddx10	DEAD (Asp-Glu-Ala-Asp) box polypeptide 10	5.14079	6.48842	2.54494
Fndc3a	fibronectin type III domain containing 3A	9.21024	10.5579	2.5449
Pawr	PRKC, apoptosis, WT1, regulator	3.95562	5.30318	2.54481
Arfgef1	ADP-ribosylation factor guanine nucleotide-exchange factor 1(brefeldin A-inhibited)	3.42148	4.7679	2.5428
Rab10	RAB10, member RAS oncogene family	8.87187	10.2178	2.54187
Fam102b	family with sequence similarity 102, member B	9.33557	10.6812	2.54139
Nipbl	Nipped-B homolog (Drosophila)	7.85463	9.20004	2.54102
Abl2	v-abl Abelson murine leukemia viral oncogene homolog 2 (arg, Abelson-related gene)	5.41418	6.75872	2.53949
Glt28d2	glycosyltransferase 28 domain containing 2	7.14544	8.48992	2.53939
Nhsl1	NHS-like 1	3.61254	4.95694	2.53925
Vps54	vacuolar protein sorting 54 (yeast)	3.58161	4.92588	2.53902
Klc4	kinesin light chain 4	4.77352	6.11759	2.53866
Tmem87b	transmembrane protein 87B	5.81286	7.1568	2.53844
Slc4a7	solute carrier family 4, sodium bicarbonate cotransporter, member 7	4.64618	5.98903	2.53652
Sar1a	SAR1 gene homolog A (S. cerevisiae)	8.14797	9.49051	2.53597
Malt1	mucosa associated lymphoid tissue lymphoma translocation gene 1	4.51465	5.85705	2.53573
Zkscan3	zinc finger with KRAB and SCAN domains 3	5.55882	6.90086	2.5351
Abpa	androgen binding protein alpha	3.32193	4.66322	2.53378
Rere	arginine glutamic acid dipeptide (RE) repeats	4.51219	5.85308	2.53308
Cgn	cingulin	3.77337	5.11241	2.52983
Nr2c1	nuclear receptor subfamily 2, group C, member 1	6.95114	8.28953	2.52869
Fam65b	family with sequence similarity 65, member B	3.32193	4.66008	2.52827
Wdr77	WD repeat domain 77	5.37103	6.70871	2.52745
Gcom1	GRINL1A complex locus	5.22465	6.56206	2.52697
Rapgef6	Rap guanine nucleotide exchange factor (GEF) 6	5.4381	6.77475	2.52564
Trib2	tribbles homolog 2 (Drosophila)	4.8347	6.16995	2.52319
Gda	guanine deaminase	7.21821	8.55151	2.51978
Pcgf6	polycomb group ring finger 6	5.21961	6.55225	2.51863
Ube1l	ubiquitin-activating enzyme E1-like	7.00434	8.33652	2.51783
Batf2	basic leucine zipper transcription factor, ATF-like 2	4.62558	5.956	2.51476
Zmynd11	zinc finger, MYND domain containing 11	6.99186	8.32177	2.51387
Usp15	ubiquitin specific peptidase 15	7.65769	8.98603	2.51114
Ogfr	opioid growth factor receptor	5.29313	6.6204	2.50927
Epb4.1	erythrocyte protein band 4.1	4.16554	5.49023	2.50479
Tbccd1	TBCC domain containing 1	4.22956	5.55387	2.50413
Mon1b	MON1 homolog b (yeast)	5.58215	6.90629	2.50384
Dnase1l2	deoxyribonuclease 1-like 2	3.90924	5.23333	2.50375
Sri	sorcin	7.81114	9.13441	2.50233
Sort1	sortilin 1	5.21557	6.53861	2.50193
Tug1	taurine upregulated gene 1	6.8187	8.14153	2.50156
Pbx1	pre B-cell leukemia transcription factor 1	7.03619	8.35873	2.50106
Gnaq	guanine nucleotide binding protein, alpha q polypeptide	4.57807	5.90027	2.50047
Kif13a	kinesin family member 13A	4.59945	5.92069	2.49881
Inadl	InaD-like (Drosophila)	3.32193	4.64301	2.49853
Adss	adenylosuccinate synthetase, non muscle	10.6692	11.9898	2.49763
Atp6v1b2	ATPase, H+ transporting, lysosomal V1 subunit B2	9.38314	10.7036	2.49747
Slc44a4	solute carrier family 44, member 4	7.1171	8.43713	2.49671
Ccdc6	coiled-coil domain containing 6	3.62551	4.94514	2.49602
Sfrs3	splicing factor, arginine/serine-rich 3 (SRp20)	6.19403	7.51336	2.4955
Skp2	S-phase kinase-associated protein 2 (p45)	3.32193	4.6378	2.48952
Sfrs8	splicing factor, arginine/serine-rich 8	4.49353	5.80884	2.48856
Jrk	jerky	4.38574	5.70093	2.48835
Insig1	insulin induced gene 1	9.09203	10.4067	2.48742
Zfp346	zinc finger protein 346	4.40533	5.71989	2.48726
Hsph1	heat shock 105kDa/110kDa protein 1	7.4254	8.73898	2.48558
M6pr	mannose-6-phosphate receptor, cation dependent	7.91795	9.23021	2.4833
Usp53	ubiquitin specific peptidase 53	5.95071	7.26193	2.48151
Col8a1	collagen, type VIII, alpha 1	5.15317	6.46434	2.48143
Tax1bp1	Tax1 (human T-cell leukemia virus type I) binding protein 1	3.54227	4.85328	2.48115
Rbm12	RNA binding motif protein 12	4.17788	5.4869	2.47773
Prl2a1	prolactin family 2, subfamily a, member 1	3.40558	4.71351	2.47586
March5	membrane-associated ring finger (C3HC4) 5	4.07239	5.38008	2.47545
Scnn1b	sodium channel, nonvoltage-gated 1 beta	4.48244	5.78993	2.47511
Wsb2	WD repeat and SOCS box-containing 2	5.28102	6.58829	2.47473
Ybx1	Y box protein 1	3.32193	4.62919	2.47471
Pvrl1	poliovirus receptor-related 1	4.67999	5.98688	2.47408
Exoc5	exocyst complex component 5	3.5072	4.81401	2.47394
P4ha1	procollagen-proline, 2-oxoglutarate 4-dioxygenase (proline 4-hydroxylase), alpha 1 polypeptide	5.17088	6.47729	2.47325
Pyroxd1	pyridine nucleotide-disulphide oxidoreductase domain 1	6.48219	7.78854	2.47315
Igsf3	immunoglobulin superfamily, member 3	6.37574	7.68159	2.47229
Slc12a7	solute carrier family 12, member 7	3.45907	4.76478	2.47205
Fusip1	FUS interacting protein (serine-arginine rich) 1	7.69947	9.0047	2.47123
Rab18	RAB18, member RAS oncogene family	8.40009	9.70531	2.47121
Polb	polymerase (DNA directed), beta	5.75232	7.05738	2.47094
Dtx3l	deltex 3-like (Drosophila)	8.27161	9.57635	2.47039
Tmem154	transmembrane protein 154	8.24911	9.55372	2.47017
Dtl	denticleless homolog (Drosophila)	3.32193	4.62626	2.46969
Dhx58	DEXH (Asp-Glu-X-His) box polypeptide 58	4.85802	6.16128	2.46786
Gng5	guanine nucleotide binding protein (G protein), gamma 5	3.89792	5.20101	2.46757
Sec62	SEC62 homolog (S. cerevisiae)	5.2406	6.54332	2.46694
Solh	small optic lobes homolog (Drosophila)	4.38422	5.68641	2.46603
Haus2	HAUS augmin-like complex, subunit 2	3.96404	5.26612	2.46584
Prmt10	protein arginine methyltransferase 10 (putative)	3.64309	4.94477	2.46516
Tmem49	transmembrane protein 49	6.87281	8.17359	2.46362
Hus1	Hus1 homolog (S. pombe)	3.83699	5.13765	2.46342
Car14	carbonic anhydrase 14	4.76106	6.06018	2.46079
St3gal2	ST3 beta-galactoside alpha-2,3-sialyltransferase 2	4.70856	6.00687	2.45941
Phf21a	PHD finger protein 21A	4.52587	5.82369	2.45857
Arl5a	ADP-ribosylation factor-like 5A	6.04375	7.34042	2.45661
Cgnl1	cingulin-like 1	3.76549	5.06199	2.45632
Skap2	src family associated phosphoprotein 2	7.51817	8.81408	2.45532
Ppm1a	protein phosphatase 1A, magnesium dependent, alpha isoform	3.5983	4.89401	2.45498
Zfp367	zinc finger protein 367	3.32193	4.61695	2.4538
Pycard	PYD and CARD domain containing	4.23147	5.52648	2.45379
Aim1l	absent in melanoma 1-like	8.36104	9.6554	2.45268
Tmem206	transmembrane protein 206	3.77436	5.06801	2.45147
Rffl	ring finger and FYVE like domain containing protein	3.50088	4.79445	2.45134
Tmem48	transmembrane protein 48	4.40232	5.6939	2.44796
Bnipl	BCL2/adenovirus E1B 19kD interacting protein like	7.82357	9.11498	2.44767
Usp6nl	USP6 N-terminal like	8.18187	9.47319	2.44752
Nfatc2	nuclear factor of activated T-cells, cytoplasmic, calcineurin-dependent 2	6.78713	8.07779	2.4464
Etf1	eukaryotic translation termination factor 1	7.75305	9.04368	2.44635
Spnb3	spectrin beta 3	8.43405	9.72397	2.44514
Hgfac	hepatocyte growth factor activator	3.36337	4.65327	2.44511
Rnf2	ring finger protein 2	3.32193	4.61153	2.4446
Fam84a	family with sequence similarity 84, member A	9.90562	11.1946	2.44364
Slc29a2	solute carrier family 29 (nucleoside transporters), member 2	3.61582	4.90459	2.4432
Madd	MAP-kinase activating death domain	4.47249	5.76106	2.44286
Capn8	calpain 8	3.92066	5.20906	2.44257
Mtmr4	myotubularin related protein 4	6.52796	7.81555	2.4412
Ankle2	ankyrin repeat and LEM domain containing 2	5.94601	7.23285	2.43993
Arnt	aryl hydrocarbon receptor nuclear translocator	4.82015	6.10681	2.43963
Pgap1	post-GPI attachment to proteins 1	3.32193	4.60757	2.4379
Tmem40	transmembrane protein 40	7.98127	9.2668	2.43772
Fos	FBJ osteosarcoma oncogene	9.31725	10.6023	2.43699
Junb	Jun-B oncogene	8.1319	9.41634	2.43587
Dclre1b	DNA cross-link repair 1B, PSO2 homolog (S. cerevisiae)	4.84763	6.13102	2.4341
Angel2	angel homolog 2 (Drosophila)	5.09143	6.37454	2.43363
Kdm2a	lysine (K)-specific demethylase 2A	5.4106	6.69349	2.43326
Trp53bp2	transformation related protein 53 binding protein 2	6.80667	8.08956	2.43326
Sacm1l	SAC1 (suppressor of actin mutations 1, homolog)-like (S. cerevisiae)	4.58083	5.86328	2.43252
Tmed2	transmembrane emp24 domain trafficking protein 2	8.67044	9.95278	2.43233
Fbxo30	F-box protein 30	5.4478	6.72972	2.43162
Pcmtd1	protein-L-isoaspartate (D-aspartate) O-methyltransferase domain containing 1	5.98461	7.26624	2.43113
Gtf2i	general transcription factor II I	3.32193	4.60327	2.43065
Cds2	CDP-diacylglycerol synthase (phosphatidate cytidylyltransferase) 2	4.93953	6.22035	2.42977
Tmem47	transmembrane protein 47	4.44037	5.72107	2.42957
Gdpd2	glycerophosphodiester phosphodiesterase domain containing 2	6.92269	8.20336	2.42952
Nacc1	nucleus accumbens associated 1, BEN and BTB (POZ) domain containing	4.29354	5.57403	2.42921
Nr4a2	nuclear receptor subfamily 4, group A, member 2	6.74802	8.0271	2.42684
Tmem87b	transmembrane protein 87B	5.50163	6.78023	2.42603
Fbxo28	F-box protein 28	7.18231	8.46019	2.42482
Slc20a1	solute carrier family 20, member 1	3.70249	4.98018	2.4245
Tceb3	transcription elongation factor B (SIII), polypeptide 3	5.42031	6.69788	2.4243
Jmjd1c	jumonji domain containing 1C	5.12523	6.4027	2.42413
Ddx3x	DEAD/H (Asp-Glu-Ala-Asp/His) box polypeptide 3, X-linked	8.87879	10.1557	2.42314
Stx6	syntaxin 6	6.16191	7.43876	2.42309
Tpr	translocated promoter region	6.25354	7.52833	2.41964
Htt	huntingtin	6.16115	7.43593	2.41962
Sipa1l1	signal-induced proliferation-associated 1 like 1	3.98347	5.25717	2.41781
Snora44	small nucleolar RNA, H/ACA box 44	4.85225	6.1256	2.41722
Smc6	structural maintenance of chromosomes 6	3.5419	4.81523	2.41719
Ankrd17	ankyrin repeat domain 17	3.55748	4.83077	2.41712
Usp34	ubiquitin specific peptidase 34	6.29258	7.56481	2.41535
Camsap1	calmodulin regulated spectrin-associated protein 1	3.32193	4.59411	2.41526
Pla2g6	phospholipase A2, group VI	3.61974	4.89183	2.41511
Gart	phosphoribosylglycinamide formyltransferase	5.88579	7.15682	2.41334
Cyfip2	cytoplasmic FMR1 interacting protein 2	3.92274	5.19312	2.41225
Hip1r	huntingtin interacting protein 1 related	5.90956	7.17899	2.41066
Myh9	myosin, heavy polypeptide 9, non-muscle	4.02712	5.29621	2.41009
Ccnl2	cyclin L2	7.31786	8.5859	2.40834
Wdr41	WD repeat domain 41	5.78647	7.05404	2.40756
Sbno2	strawberry notch homolog 2 (Drosophila)	5.7129	6.98001	2.40679
Smg1	SMG1 homolog, phosphatidylinositol 3-kinase-related kinase (C. elegans)	5.73948	7.0064	2.40647
Ythdf3	YTH domain family 3	8.09366	9.36025	2.40592
Clk4	CDC like kinase 4	6.48958	7.7555	2.40481
Ercc4	excision repair cross-complementing rodent repair deficiency, complementation group 4	3.32193	4.58771	2.40457
Mre11a	meiotic recombination 11 homolog A (S. cerevisiae)	3.76701	5.03204	2.40332
Itsn2	intersectin 2	8.08708	9.35103	2.40152
Rtn4ip1	reticulon 4 interacting protein 1	5.14977	6.41289	2.40014
Klrg2	killer cell lectin-like receptor subfamily G, member 2	6.22266	7.48548	2.39964
Epn3	epsin 3	7.45557	8.71835	2.39958
Ahctf1	AT hook containing transcription factor 1	5.32779	6.5904	2.39929
Klhl24	kelch-like 24 (Drosophila)	4.3519	5.61278	2.39642
Spop	speckle-type POZ protein	8.0181	9.27837	2.39541
Letm1	leucine zipper-EF-hand containing transmembrane protein 1	3.71827	4.97776	2.39411
Eif4h	eukaryotic translation initiation factor 4H	3.32193	4.58139	2.39406
Lrrk1	leucine-rich repeat kinase 1	3.32193	4.58071	2.39293
Fermt3	fermitin family homolog 3 (Drosophila)	7.3994	8.65814	2.39287
Tnfrsf22	tumor necrosis factor receptor superfamily, member 22	3.39743	4.65571	2.3921
Mapk8	mitogen-activated protein kinase 8	6.09532	7.35225	2.38987
H2-Q7	histocompatibility 2, Q region locus 7	4.32452	5.5814	2.38978
Fosl2	fos-like antigen 2	5.60004	6.85635	2.38884
Usp32	ubiquitin specific peptidase 32	5.52368	6.77899	2.38718
Ildr1	immunoglobulin-like domain containing receptor 1	6.94746	8.20242	2.38661
Tcfap2a	transcription factor AP-2, alpha	5.10943	6.36433	2.38651
Slc29a3	solute carrier family 29 (nucleoside transporters), member 3	3.49427	4.7485	2.3854
Birc3	baculoviral IAP repeat-containing 3	7.35341	8.60679	2.38399
Polr3f	polymerase (RNA) III (DNA directed) polypeptide F	4.95632	6.20914	2.38307
Tprg	transformation related protein 63 regulated	6.88288	8.13551	2.38275
Txndc11	thioredoxin domain containing 11	3.90209	5.1546	2.38256
Phtf2	putative homeodomain transcription factor 2	3.61396	4.86605	2.38186
Tom1l2	target of myb1-like 2 (chicken)	3.8453	5.09686	2.38099
Ifit1	interferon-induced protein with tetratricopeptide repeats 1	7.35042	8.60091	2.37922
Slc38a10	solute carrier family 38, member 10	5.1919	6.44237	2.37919
Pigb	phosphatidylinositol glycan anchor biosynthesis, class B	3.43687	4.68725	2.37904
Aldh3b2	aldehyde dehydrogenase 3 family, member B2	8.81692	10.0668	2.37823
Inpp1	inositol polyphosphate-1-phosphatase	7.241	8.49078	2.37805
Snap25	synaptosomal-associated protein 25	3.6842	4.93291	2.37629
Pvrl1	poliovirus receptor-related 1	3.62696	4.8756	2.37617
Net1	neuroepithelial cell transforming gene 1	9.2152	10.4626	2.3742
Epm2aip1	EPM2A (laforin) interacting protein 1	3.72781	4.97507	2.3739
Akr1b8	aldo-keto reductase family 1, member B8	7.00431	8.2515	2.37379
Krt80	keratin 80	9.80343	11.0502	2.37303
N4bp2l2	NEDD4 binding protein 2-like 2	3.32193	4.56835	2.37252
Nat13	N-acetyltransferase 13	7.58548	8.82889	2.36757
Amd1	S-adenosylmethionine decarboxylase 1	9.62999	10.8727	2.36644
Canx	calnexin	8.76479	10.0075	2.36636
Tpd52	tumor protein D52	9.32613	10.5686	2.3661
Atp6v1e1	ATPase, H+ transporting, lysosomal V1 subunit E1	3.32193	4.56438	2.366
Casc4	cancer susceptibility candidate 4	3.61933	4.86054	2.36397
Slc5a8	solute carrier family 5 (iodide transporter), member 8	8.20631	9.44731	2.36362
Sirpa	signal-regulatory protein alpha	6.07011	7.31067	2.3629
Slc20a2	solute carrier family 20, member 2	6.10679	7.34681	2.36202
Cp	ceruloplasmin	4.52635	5.76607	2.36153
Jmjd4	jumonji domain containing 4	3.32193	4.56102	2.3605
Rp2h	retinitis pigmentosa 2 homolog (human)	4.76313	6.00189	2.35996
Kif3b	kinesin family member 3B	4.44149	5.67897	2.35786
Acvr2a	activin receptor IIA	5.64201	6.87947	2.35783
Snhg3	small nucleolar RNA host gene (non-protein coding) 3	6.33462	7.57107	2.35618
Dock5	dedicator of cytokinesis 5	3.6225	4.85891	2.35612
Dclre1a	DNA cross-link repair 1A, PSO2 homolog (S. cerevisiae)	3.98958	5.22391	2.35272
Gatad2b	GATA zinc finger domain containing 2B	6.0557	7.2894	2.35169
Pdik1l	PDLIM1 interacting kinase 1 like	4.16496	5.39855	2.35151
Kif23	kinesin family member 23	5.03777	6.27114	2.35116
Zc3h12c	zinc finger CCCH type containing 12C	6.62039	7.85285	2.34967
Scnn1a	sodium channel, nonvoltage-gated 1 alpha	5.71356	6.94378	2.34603
Erlin1	ER lipid raft associated 1	3.42537	4.65527	2.34551
Vps26b	vacuolar protein sorting 26 homolog B (yeast)	5.89295	7.12273	2.34531
Irgm2	immunity-related GTPase family M member 2	5.54188	6.77107	2.34435
Snx5	sorting nexin 5	4.08059	5.30968	2.34419
Tuba8	tubulin, alpha 8	3.32193	4.55024	2.34292
Ednrb	endothelin receptor type B	7.68395	8.91204	2.34257
Sorl1	sortilin-related receptor, LDLR class A repeats-containing	6.99174	8.21916	2.34148
Tuba4a	tubulin, alpha 4A	10.0684	11.2958	2.34146
Mrpl38	mitochondrial ribosomal protein L38	4.25309	5.4801	2.34081
Slc44a2	solute carrier family 44, member 2	6.07928	7.30629	2.34081
Abcb9	ATP-binding cassette, sub-family B (MDR/TAP), member 9	3.32193	4.54856	2.3402
Tcf12	transcription factor 12	7.8452	9.0714	2.3395
Pim1	proviral integration site 1	8.47571	9.70018	2.3367
Mvp	major vault protein	7.56827	8.79255	2.33639
Pip	prolactin induced protein	3.32193	4.54613	2.33626
Eif5	eukaryotic translation initiation factor 5	6.61493	7.83906	2.33615
Dnaja2	DnaJ (Hsp40) homolog, subfamily A, member 2	5.42569	6.64942	2.3355
Arvcf	armadillo repeat gene deleted in velo-cardio-facial syndrome	3.64555	4.86836	2.33401
Pls1	plastin 1 (I-isoform)	4.54886	5.77166	2.33399
Kdm3b	KDM3B lysine (K)-specific demethylase 3B	4.5612	5.78305	2.33246
Rnf219	ring finger protein 219	3.32671	4.54782	2.33126
Tnrc6a	trinucleotide repeat containing 6a	3.32193	4.54263	2.3306
Nek1	NIMA (never in mitosis gene a)-related expressed kinase 1	3.45544	4.6761	2.33053
Gpd1l	glycerol-3-phosphate dehydrogenase 1-like	6.80926	8.02923	2.32942
Tjp2	tight junction protein 2	9.66377	10.8834	2.32892
Cds1	CDP-diacylglycerol synthase 1	6.91089	8.13025	2.32843
Fam46b	family with sequence similarity 46, member B	7.33826	8.55727	2.32787
Lpcat3	lysophosphatidylcholine acyltransferase 3	8.88883	10.1069	2.32642
Mttp	microsomal triglyceride transfer protein	5.50321	6.72112	2.32609
Gigyf2	GRB10 interacting GYF protein 2	5.40769	6.62557	2.32605
Orc4l	origin recognition complex, subunit 4-like (S. cerevisiae)	5.39929	6.61688	2.32558
Atad2b	ATPase family, AAA domain containing 2B	4.02564	5.24297	2.32516
Slc25a36	solute carrier family 25, member 36	6.29545	7.51227	2.32434
Polk	polymerase (DNA directed), kappa	4.36491	5.58129	2.32363
Ube2f	ubiquitin-conjugating enzyme E2F (putative)	7.65071	8.86586	2.32165
Capn12	calpain 12	3.37211	4.58701	2.32125
Prune2	prune homolog 2 (Drosophila)	3.8115	5.02519	2.3193
Rasa1	RAS p21 protein activator 1	5.51207	6.72526	2.3185
Dnmbp	dynamin binding protein	3.32193	4.53448	2.31747
Fdps	farnesyl diphosphate synthetase	10.3147	11.5267	2.31663
Trappc4	trafficking protein particle complex 4	3.63488	4.84641	2.31583
Gtpbp8	GTP-binding protein 8 (putative)	3.32193	4.53238	2.3141
Stx7	syntaxin 7	9.30115	10.5111	2.31325
Gopc	golgi associated PDZ and coiled-coil motif containing	5.39179	6.60169	2.31322
Enc1	ectodermal-neural cortex 1	7.79547	9.00474	2.31221
Ttf2	transcription termination factor, RNA polymerase II	3.58427	4.79211	2.30992
Trim21	tripartite motif-containing 21	5.90916	7.11602	2.30835
Tnfrsf14	tumor necrosis factor receptor superfamily, member 14 (herpesvirus entry mediator)	3.99939	5.20621	2.30828
Hs3st3b1	heparan sulfate (glucosamine) 3-O-sulfotransferase 3B1	3.96753	5.17325	2.30652
Rbm41	RNA binding motif protein 41	3.57387	4.77912	2.30577
Ifi202b	interferon activated gene 202B	10.3191	11.5243	2.30566
Bicd2	bicaudal D homolog 2 (Drosophila)	4.34681	5.55197	2.30563
Zdhhc15	zinc finger, DHHC domain containing 15	3.32193	4.52707	2.3056
Bcmo1	beta-carotene 15,15@#$%&-monooxygenase	4.59262	5.79769	2.30548
Foxj3	forkhead box J3	5.94906	7.15368	2.30477
Dcaf7	DDB1 and CUL4 associated factor 7	3.99051	5.19474	2.30414
Rab27a	RAB27A, member RAS oncogene family	3.32193	4.52569	2.30339
Ctnna1	catenin (cadherin associated protein), alpha 1	5.74265	6.94638	2.30334
Akap9	A kinase (PRKA) anchor protein (yotiao) 9	6.02569	7.22923	2.30304
Zfr	zinc finger RNA binding protein	4.14223	5.34544	2.30251
Lmbr1	limb region 1	5.0747	6.27684	2.30081
Bpnt1	bisphosphate 3@#$%&-nucleotidase 1	6.50576	7.70772	2.30052
Tlr3	toll-like receptor 3	5.99855	7.19984	2.29945
Syt16	synaptotagmin XVI	5.78303	6.98374	2.29853
Avil	advillin	3.61777	4.81705	2.29625
Cwf19l1	CWF19-like 1, cell cycle control (S. pombe)	3.95534	5.15445	2.29598
Prss8	protease, serine, 8 (prostasin)	8.28651	9.48449	2.29418
Fam71f1	family with sequence similarity 71, member F1	4.19499	5.39253	2.29348
Gng12	guanine nucleotide binding protein (G protein), gamma 12	8.17663	9.37369	2.29272
Limk2	LIM motif-containing protein kinase 2	8.29705	9.49361	2.29193
Thap6	THAP domain containing 6	5.21994	6.41537	2.29013
Tysnd1	trypsin domain containing 1	5.12109	6.3165	2.2901
Sqstm1	sequestosome 1	3.35894	4.55425	2.28994
Rab1	RAB1, member RAS oncogene family	3.86176	5.05628	2.28869
Grpel2	GrpE-like 2, mitochondrial	8.53428	9.72759	2.28677
Rnpep	arginyl aminopeptidase (aminopeptidase B)	8.6232	9.81626	2.28637
Sod2	superoxide dismutase 2, mitochondrial	4.47993	5.67283	2.28612
Slc35a2	solute carrier family 35 (UDP-galactose transporter), member A2	3.63385	4.82567	2.28441
Fam115c	family with sequence similarity 115, member C	7.05939	8.24933	2.28143
Mapk1ip1l	mitogen-activated protein kinase 1 interacting protein 1-like	5.79862	6.9878	2.28023
Ahnak2	AHNAK nucleoprotein 2	8.79414	9.98258	2.27906
Per3	period homolog 3 (Drosophila)	3.81651	5.00468	2.27864
Ppl	periplakin	10.5451	11.7327	2.27781
Pigm	phosphatidylinositol glycan anchor biosynthesis, class M	4.59794	5.7852	2.2772
Rprd2	regulation of nuclear pre-mRNA domain containing 2	5.17177	6.35626	2.27283
Pctk1	PCTAIRE-motif protein kinase 1	3.86488	5.04874	2.27184
Slc38a2	solute carrier family 38, member 2	8.38353	9.56717	2.27149
Utp14a	UTP14, U3 small nucleolar ribonucleoprotein, homolog A (yeast)	4.09532	5.27888	2.27137
Steap4	STEAP family member 4	5.30704	6.49024	2.2708
Tmcc1	transmembrane and coiled coil domains 1	3.44424	4.62638	2.26913
Psmb1	proteasome (prosome, macropain) subunit, beta type 1	4.2076	5.38965	2.26899
Fam164a	family with sequence similarity 164, member A	4.69958	5.88107	2.26811
Hnrnpf	heterogeneous nuclear ribonucleoprotein F	9.31873	10.4997	2.26721
Dnajc28	DnaJ (Hsp40) homolog, subfamily C, member 28	3.73608	4.91656	2.26652
Pitpnc1	phosphatidylinositol transfer protein, cytoplasmic 1	3.32193	4.50211	2.26605
Slc4a4	solute carrier family 4 (anion exchanger), member 4	6.90768	8.08785	2.26603
Tmem213	transmembrane protein 213	3.32193	4.50078	2.26396
Tgs1	trimethylguanosine synthase homolog (S. cerevisiae)	6.01127	7.18751	2.25987
Ascc3	activating signal cointegrator 1 complex subunit 3	3.32193	4.49798	2.25957
Ttc3	tetratricopeptide repeat domain 3	6.89695	8.07295	2.25949
Nck1	non-catalytic region of tyrosine kinase adaptor protein 1	8.27999	9.4557	2.25904
Pth2	parathyroid hormone 2	3.95685	5.1323	2.25863
Spag1	sperm associated antigen 1	5.91975	7.09496	2.25826
Usp19	ubiquitin specific peptidase 19	4.69222	5.86676	2.25721
Arhgef4	Rho guanine nucleotide exchange factor (GEF) 4	3.76257	4.93691	2.2569
Fam184b	family with sequence similarity 184, member B	6.38174	7.55604	2.25683
Mobkl1a	MOB1, Mps One Binder kinase activator-like 1A (yeast)	3.75231	4.92624	2.25625
Psmb8	proteasome (prosome, macropain) subunit, beta type 8 (large multifunctional peptidase 7)	3.73689	4.90917	2.25368
Mccc2	methylcrotonoyl-Coenzyme A carboxylase 2 (beta)	4.47586	5.64688	2.25171
Pml	promyelocytic leukemia	3.32193	4.49253	2.25105
Rbm4	RNA binding motif protein 4	3.79399	4.96407	2.25024
Zfp36	zinc finger protein 36	8.71286	9.88273	2.24991
B3gnt3	UDP-GlcNAc:betaGal beta-1,3-N-acetylglucosaminyltransferase 3	3.32193	4.48742	2.24309
Tor3a	torsin family 3, member A	5.43012	6.59546	2.24286
Ccdc76	coiled-coil domain containing 76	3.86763	5.03209	2.24149
Ckmt1	creatine kinase, mitochondrial 1, ubiquitous	9.49767	10.6619	2.2411
Plec1	plectin 1	3.55095	4.71365	2.23876
Mapkap1	mitogen-activated protein kinase associated protein 1	8.36451	9.52669	2.23795
Tgm5	transglutaminase 5	5.54028	6.70231	2.23772
Atp6v1a	ATPase, H+ transporting, lysosomal V1 subunit A	9.27548	10.4373	2.23744
Mtmr6	myotubularin related protein 6	7.43985	8.60168	2.23741
Synm	synemin, intermediate filament protein	3.39989	4.56133	2.23681
Tcfap2c	transcription factor AP-2, gamma	8.1818	9.34273	2.23602
BC005561	HO complex 2 pseudogene	4.53525	5.69602	2.23577
Afap1l2	actin filament associated protein 1-like 2	7.41454	8.57529	2.23574
Slc16a12	solute carrier family 16 (monocarboxylic acid transporters), member 12	8.59513	9.75563	2.23535
Rnf19a	ring finger protein 19A	5.99184	7.15204	2.23488
Tm9sf4	transmembrane 9 superfamily protein member 4	5.9035	7.06238	2.23284
Sdccag3	serologically defined colon cancer antigen 3	5.05414	6.21285	2.23258
Ankrd13c	ankyrin repeat domain 13c	3.76087	4.91929	2.23213
Rbm6	RNA binding motif protein 6	6.35295	7.50984	2.22976
Cdk5rap2	CDK5 regulatory subunit associated protein 2	3.32193	4.47838	2.22908
Siglecg	sialic acid binding Ig-like lectin G	4.2413	5.39739	2.22853
Txnip	thioredoxin interacting protein	9.2489	10.4047	2.22812
Sema6c	sema domain, transmembrane domain (TM), and cytoplasmic domain, (semaphorin) 6C	3.32193	4.47771	2.22805
Pmvk	phosphomevalonate kinase	6.70091	7.85624	2.22735
Smarcd2	SWI/SNF related, matrix associated, actin dependent regulator of chromatin, subfamily d, member 2	4.06007	5.21531	2.22721
Samd12	sterile alpha motif domain containing 12	4.33078	5.48581	2.22689
Mat2a	methionine adenosyltransferase II, alpha	8.30717	9.46159	2.22595
Qars	glutaminyl-tRNA synthetase	4.91406	6.06834	2.22573
Lancl2	LanC (bacterial lantibiotic synthetase component C)-like 2	5.472	6.62577	2.22495
Zfp64	zinc finger protein 64	5.13507	6.2871	2.22226
Ttc7	tetratricopeptide repeat domain 7	4.46927	5.62077	2.22145
Ube2d3	ubiquitin-conjugating enzyme E2D 3 (UBC4/5 homolog, yeast)	7.97181	9.12257	2.22031
Fanca	Fanconi anemia, complementation group A	3.38972	4.53974	2.21917
Mettl2	methyltransferase like 2	5.30495	6.45464	2.21866
Stx11	syntaxin 11	6.40818	7.55722	2.21766
Golga3	golgi autoantigen, golgin subfamily a, 3	3.37643	4.52479	2.21662
Plscr4	phospholipid scramblase 4	6.16347	7.31171	2.21643
Mdh1	malate dehydrogenase 1, NAD (soluble)	4.10077	5.2489	2.21626
Fut11	fucosyltransferase 11	4.15608	5.30361	2.21534
Nek4	NIMA (never in mitosis gene a)-related expressed kinase 4	4.23358	5.37969	2.21316
Fasn	fatty acid synthase	8.74772	9.89242	2.211
Rap2b	RAP2B, member of RAS oncogene family	6.95447	8.09904	2.2108
Elf5	E74-like factor 5	4.33962	5.48387	2.21031
Pcdh8	protocadherin 8	6.52235	7.66655	2.21024
Rc3h2	ring finger and CCCH-type zinc finger domains 2	3.43307	4.57724	2.21019
Stambp	STAM binding protein	6.91693	8.05989	2.20834
Rps6ka3	ribosomal protein S6 kinase polypeptide 3	3.43307	4.57579	2.20797
Luc7l	Luc7 homolog (S. cerevisiae)-like	6.66679	7.80937	2.20775
Gphn	gephyrin	6.73294	7.87456	2.20629
Abtb2	ankyrin repeat and BTB (POZ) domain containing 2	4.95852	6.09957	2.20541
Tnc	tenascin C	3.89715	5.03817	2.20537
Suds3	suppressor of defective silencing 3 homolog (S. cerevisiae)	8.80641	9.94741	2.20534
Zbp1	Z-DNA binding protein 1	5.59826	6.73706	2.20198
Las1l	LAS1-like (S. cerevisiae)	3.48029	4.6181	2.20047
Zfx	zinc finger protein X-linked	4.1427	5.28047	2.20041
Slc25a13	solute carrier family 25 (mitochondrial carrier, adenine nucleotide translocator), member 13	7.48721	8.62493	2.20033
Uhrf1	ubiquitin-like, containing PHD and RING finger domains, 1	5.89808	7.03566	2.20012
Gns	glucosamine (N-acetyl)-6-sulfatase	5.38856	6.52574	2.19951
Tnfrsf11b	tumor necrosis factor receptor superfamily, member 11b (osteoprotegerin)	3.72247	4.85927	2.19893
Ncstn	nicastrin	7.34738	8.48342	2.19777
Cep70	centrosomal protein 70	3.32193	4.45771	2.19737
Hccs	holocytochrome c synthetase	5.49538	6.62996	2.19555
Mex3c	mex3 homolog C (C. elegans)	3.32193	4.45624	2.19514
Echdc1	enoyl Coenzyme A hydratase domain containing 1	8.62083	9.75441	2.19403
Tmem60	transmembrane protein 60	3.69862	4.83196	2.19366
Zfp750	zinc finger protein 750	8.85752	9.99078	2.19354
Odf2l	outer dense fiber of sperm tails 2-like	5.11787	6.25107	2.19345
Plcb4	phospholipase C, beta 4	3.3807	4.51377	2.19325
Mapk9	mitogen-activated protein kinase 9	6.11211	7.24514	2.19319
Slc25a3	solute carrier family 25 (mitochondrial carrier, phosphate carrier), member 3	4.3531	5.48595	2.19292
Hnrpdl	heterogeneous nuclear ribonucleoprotein D-like	7.53677	8.66948	2.1927
Usp20	ubiquitin specific peptidase 20	3.52644	4.65863	2.19191
Bcr	breakpoint cluster region	3.64539	4.77736	2.19158
Stk4	serine/threonine kinase 4	4.15886	5.29009	2.19045
Emx2os	empty spiracles homolog 2 (Drosophila) opposite strand	6.17111	7.30232	2.19042
Sfrp1	secreted frizzled-related protein 1	7.68535	8.81641	2.1902
Ppp1r13l	protein phosphatase 1, regulatory (inhibitor) subunit 13 like	5.94023	7.07096	2.1897
Eef1d	eukaryotic translation elongation factor 1 delta (guanine nucleotide exchange protein)	4.1787	5.30815	2.18775
Tm9sf2	transmembrane 9 superfamily member 2	8.91087	10.0389	2.1856
Slc35b4	solute carrier family 35, member B4	5.66315	6.79086	2.18512
Cobll1	Cobl-like 1	8.71432	9.84182	2.1848
Ndfip2	Nedd4 family interacting protein 2	3.8959	5.02283	2.18394
Sfrs15	splicing factor, arginine/serine-rich 15	3.9771	5.10268	2.18189
Chchd7	coiled-coil-helix-coiled-coil-helix domain containing 7	5.16591	6.29149	2.18189
Pigk	phosphatidylinositol glycan anchor biosynthesis, class K	4.58821	5.71334	2.18121
Fam129a	family with sequence similarity 129, member A	8.18307	9.30806	2.181
Tuft1	tuftelin 1	9.18507	10.3098	2.18058
Galnt12	UDP-N-acetyl-alpha-D-galactosamine:polypeptide N-acetylgalactosaminyltransferase 12	7.42737	8.55193	2.18035
Msx1	homeobox, msh-like 1	3.56854	4.693	2.1802
Klf5	Kruppel-like factor 5	9.09902	10.2228	2.17917
Hnrnpab	heterogeneous nuclear ribonucleoprotein A/B	10.015	11.1385	2.17869
Csnk1g1	casein kinase 1, gamma 1	3.57993	4.70223	2.17694
Kank1	KN motif and ankyrin repeat domains 1	3.94332	5.06549	2.17674
Tcf25	transcription factor 25 (basic helix-loop-helix)	4.20506	5.32655	2.17572
Heatr5b	HEAT repeat containing 5B	3.32193	4.44311	2.17525
Map2k4	mitogen-activated protein kinase kinase 4	6.41359	7.53439	2.17468
Hk1	hexokinase 1	5.40189	6.52116	2.17237
Wdr44	WD repeat domain 44	3.56595	4.6848	2.17174
Tcf7l2	transcription factor 7-like 2, T-cell specific, HMG-box	3.77392	4.89266	2.17157
Nlrp6	NLR family, pyrin domain containing 6	3.42148	4.53964	2.1707
Dnajb1	DnaJ (Hsp40) homolog, subfamily B, member 1	8.73805	9.85577	2.17004
Phyhip	phytanoyl-CoA hydroxylase interacting protein	7.39152	8.50896	2.16962
Med18	mediator of RNA polymerase II transcription, subunit 18 homolog (yeast)	5.84675	6.96378	2.169
Tmem19	transmembrane protein 19	5.842	6.95879	2.16864
Stat3	signal transducer and activator of transcription 3	4.81874	5.93544	2.1685
Noc3l	nucleolar complex associated 3 homolog (S. cerevisiae)	5.61555	6.73223	2.16847
Rrs1	RRS1 ribosome biogenesis regulator homolog (S. cerevisiae)	8.38031	9.49659	2.16787
Zfp276	zinc finger protein (C2H2 type) 276	4.32662	5.44281	2.16774
Ccdc45	coiled-coil domain containing 45	4.52336	5.63921	2.16723
Mafb	v-maf musculoaponeurotic fibrosarcoma oncogene family, protein B (avian)	4.8768	5.99252	2.16703
Cadps2	Ca2+-dependent activator protein for secretion 2	6.23032	7.34511	2.16563
Sec24c	Sec24 related gene family, member C (S. cerevisiae)	3.39809	4.5123	2.16476
Rpl30	ribosomal protein L30	4.0213	5.13408	2.16262
Pqlc1	PQ loop repeat containing 1	9.0344	10.1472	2.16259
N4bp1	NEDD4 binding protein 1	7.0706	8.18276	2.16169
Tfg	Trk-fused gene	9.26023	10.3723	2.16156
Eif1a	eukaryotic translation initiation factor 1A	9.39293	10.505	2.16154
Spag9	sperm associated antigen 9	3.40152	4.51279	2.16036
Eppk1	epiplakin 1	8.00143	9.11233	2.1598
Cep110	centrosomal protein 110	3.93297	5.04387	2.1598
Scn4a	sodium channel, voltage-gated, type IV, alpha	3.62446	4.73503	2.15931
Hs1bp3	HCLS1 binding protein 3	3.85741	4.96793	2.15923
Exoc4	exocyst complex component 4	4.48951	5.59974	2.1588
Mat2a	methionine adenosyltransferase II, alpha	10.0385	11.1482	2.15789
Rnf169	ring finger protein 169	4.7137	5.82332	2.15789
Taf9b	TAF9B RNA polymerase II, TATA box binding protein (TBP)-associated factor	6.76805	7.87762	2.15781
Nlrp10	NLR family, pyrin domain containing 10	3.32193	4.43119	2.15735
Psme4	proteasome (prosome, macropain) activator subunit 4	7.33809	8.44713	2.15702
Itch	itchy, E3 ubiquitin protein ligase	3.60314	4.71167	2.15626
Seh1l	SEH1-like (S. cerevisiae	6.93643	8.04491	2.15618
Plcb2	phospholipase C, beta 2	3.60964	4.71744	2.15517
Ptrf	polymerase I and transcript release factor	4.19536	5.30264	2.15439
Il28ra	interleukin 28 receptor alpha	5.83505	6.94232	2.15438
Cnot2	CCR4-NOT transcription complex, subunit 2	7.51076	8.61745	2.15351
Clpx	caseinolytic peptidase X (E.coli)	6.60835	7.71488	2.15327
Zbtb38	zinc finger and BTB domain containing 38	3.32193	4.4272	2.15139
Cyp2s1	cytochrome P450, family 2, subfamily s, polypeptide 1	7.88015	8.98536	2.1513
Ubl3	ubiquitin-like 3	9.58039	10.6853	2.1509
Ankrd13c	ankyrin repeat domain 13c	6.09917	7.2039	2.15059
Lrrc4	leucine rich repeat containing 4	4.91137	6.01458	2.14832
Sema6d	sema domain, transmembrane domain (TM), and cytoplasmic domain, (semaphorin) 6D	4.64172	5.74432	2.14741
Rpl9	ribosomal protein L9	4.87022	5.97268	2.14721
Mtmr3	myotubularin related protein 3	6.24898	7.35096	2.14649
Jak2	Janus kinase 2	7.03877	8.14003	2.14542
Itga6	integrin alpha 6	10.0347	11.1356	2.14481
Elavl1	ELAV (embryonic lethal, abnormal vision, Drosophila)-like 1 (Hu antigen R)	8.29289	9.39295	2.14364
Tjp1	tight junction protein 1	10.3457	11.4451	2.14269
Huwe1	HECT, UBA and WWE domain containing 1	5.71527	6.81412	2.14184
Ddhd1	DDHD domain containing 1	3.67663	4.7751	2.14127
Psme3	proteaseome (prosome, macropain) 28 subunit, 3	6.78385	7.88188	2.14062
Gjb4	gap junction protein, beta 4	5.90941	7.00735	2.14049
Ipo7	importin 7	3.32193	4.41974	2.1403
Sntb2	syntrophin, basic 2	4.63597	5.73368	2.14015
Shq1	SHQ1 homolog (S. cerevisiae)	4.35924	5.4569	2.14007
Ccdc97	coiled-coil domain containing 97	3.84053	4.93796	2.13973
Brp16	brain protein 16	7.36099	8.45814	2.13932
Ggnbp2	gametogenetin binding protein 2	3.61323	4.70993	2.13865
Areg	amphiregulin	6.12203	7.21872	2.13863
Palld	palladin, cytoskeletal associated protein	8.9604	10.057	2.13846
Gtf3c4	general transcription factor IIIC, polypeptide 4	3.59781	4.69387	2.1377
Zdhhc13	zinc finger, DHHC domain containing 13	3.88689	4.98236	2.13683
Stx3	syntaxin 3	8.61768	9.71222	2.13545
Sp100	nuclear antigen Sp100	5.04595	6.14044	2.13538
Mpa2l	macrophage activation 2 like	3.95994	5.05367	2.13425
Ap2b1	adaptor-related protein complex 2, beta 1 subunit	6.88688	7.98037	2.1339
Zfml	zinc finger, matrin-like	6.17773	7.27117	2.13382
Rab21	RAB21, member RAS oncogene family	6.56012	7.6532	2.13329
Slain2	SLAIN motif family, member 2	5.14974	6.24156	2.13143
Senp8	SUMO/sentrin specific peptidase 8	4.32196	5.41275	2.12991
Pcnt	pericentrin (kendrin)	4.9631	6.05242	2.12774
Fbxw2	F-box and WD-40 domain protein 2	3.32193	4.41102	2.1274
Gne	glucosamine	7.82889	8.91785	2.12721
Chka	choline kinase alpha	3.99283	5.08134	2.12654
Pdzd2	PDZ domain containing 2	6.0213	7.1095	2.12609
Enpp4	ectonucleotide pyrophosphatase/phosphodiesterase 4	5.73247	6.82065	2.12606
Trpm2	transient receptor potential cation channel, subfamily M, member 2	4.29314	5.38124	2.12594
Senp5	SUMO/sentrin specific peptidase 5	4.6839	5.77168	2.12547
Tdrd7	tudor domain containing 7	8.40843	9.4961	2.12531
Med13	mediator complex subunit 13	6.15453	7.24181	2.12473
Derl3	Der1-like domain family, member 3	4.46876	5.55565	2.12416
Scrt1	scratch homolog 1, zinc finger protein (Drosophila)	3.52011	4.6065	2.12342
Ptgs2	prostaglandin-endoperoxide synthase 2	4.30575	5.39076	2.12139
Nln	neurolysin (metallopeptidase M3 family)	6.23532	7.31999	2.12089
Zyg11b	zyg-ll homolog B (C. elegans)	3.32193	4.40607	2.12011
Nog	noggin	3.55107	4.63449	2.11905
Ttc14	tetratricopeptide repeat domain 14	4.1125	5.19586	2.11897
Oasl2	2@#$%&-5@#$%& oligoadenylate synthetase-like 2	6.85404	7.93729	2.1188
Ptpn12	protein tyrosine phosphatase, non-receptor type 12	7.59322	8.67644	2.11876
Lss	lanosterol synthase	6.62841	7.71007	2.11647
Irf1	interferon regulatory factor 1	9.62169	10.703	2.116
Magt1	magnesium transporter 1	8.30302	9.38434	2.11597
Mtx3	metaxin 3	4.20916	5.2904	2.11585
Cd151	CD151 antigen	3.95434	5.03554	2.1158
Ube4a	ubiquitination factor E4A, UFD2 homolog (S. cerevisiae)	4.99642	6.07696	2.11483
Lcorl	ligand dependent nuclear receptor corepressor-like	6.12392	7.20443	2.11478
Hdgfrp2	hepatoma-derived growth factor, related protein 2	4.27926	5.35976	2.11477
Samd8	sterile alpha motif domain containing 8	5.41804	6.49849	2.1147
Nedd1	neural precursor cell expressed, developmentally down-regulated gene 1	4.79169	5.87089	2.11286
Atp8b1	ATPase, class I, type 8B, member 1	6.97948	8.05832	2.11234
Bbx	bobby sox homolog (Drosophila)	3.9903	5.06914	2.11234
Adam8	a disintegrin and metallopeptidase domain 8	5.32633	6.4046	2.1115
Apc	adenomatosis polyposis coli	6.09473	7.17237	2.11058
Prdm10	PR domain containing 10	4.62804	5.70508	2.1097
Acox3	acyl-Coenzyme A oxidase 3, pristanoyl	4.28617	5.36238	2.10849
Sbf1	SET binding factor 1	5.8428	6.91891	2.10834
Pnpt1	polyribonucleotide nucleotidyltransferase 1	6.55052	7.62592	2.10731
Smurf2	SMAD specific E3 ubiquitin protein ligase 2	6.50114	7.57636	2.10704
Soat1	sterol O-acyltransferase 1	5.05549	6.13065	2.10696
Dpp8	dipeptidylpeptidase 8	6.349	7.42266	2.10477
Pan3	PAN3 polyA specific ribonuclease subunit homolog (S. cerevisiae)	4.30425	5.37551	2.10127
Gtpbp4	GTP binding protein 4	6.68675	7.75703	2.09984
Slc6a20a	solute carrier family 6 (neurotransmitter transporter), member 20A	5.94671	7.01685	2.09964
Sf3b1	splicing factor 3b, subunit 1	9.05154	10.1214	2.0993
Ddr1	discoidin domain receptor family, member 1	4.62918	5.6983	2.09815
Zfp828	zinc finger protein 828	5.29637	6.36546	2.09811
Btbd7	BTB (POZ) domain containing 7	5.45322	6.52219	2.09794
Ccdc90a	coiled-coil domain containing 90A	5.66915	6.73792	2.09764
Dach1	dachshund 1 (Drosophila)	5.24821	6.3169	2.09753
Sap30bp	SAP30 binding protein	3.91494	4.98311	2.09677
Hrk	harakiri, BCL2 interacting protein (contains only BH3 domain)	3.55095	4.61875	2.09623
Trim44	tripartite motif-containing 44	5.58907	6.6559	2.09483
Pppde2	PPPDE peptidase domain containing 2	7.85244	8.91885	2.09422
Hnf4a	hepatic nuclear factor 4, alpha	3.65309	4.71922	2.09381
Csnk2a1	casein kinase 2, alpha 1 polypeptide	5.0729	6.13859	2.09317
Hebp2	heme binding protein 2	6.28771	7.35309	2.09272
Lnpep	leucyl/cystinyl aminopeptidase	7.45842	8.52376	2.09266
Shprh	SNF2 histone linker PHD RING helicase	3.51627	4.58103	2.09182
Ltb	lymphotoxin B	3.53346	4.59744	2.09069
Cdkn2b	cyclin-dependent kinase inhibitor 2B (p15, inhibits CDK4)	8.24828	9.31217	2.09056
Eif2s2	eukaryotic translation initiation factor 2, subunit 2 (beta)	4.966	6.0296	2.09014
Hdac7	histone deacetylase 7	7.31113	8.37461	2.08997
Nipal2	NIPA-like domain containing 2	8.94536	10.0087	2.08982
Gtf3c6	general transcription factor IIIC, polypeptide 6, alpha	4.44478	5.5071	2.08829
Elf3	E74-like factor 3	10.1483	11.2102	2.08777
Serpinb1a	serine (or cysteine) peptidase inhibitor, clade B, member 1a	9.28165	10.343	2.08684
Adat1	adenosine deaminase, tRNA-specific 1	3.48583	4.54642	2.08578
Phf14	PHD finger protein 14	3.89395	4.95414	2.08521
Il1rap	interleukin 1 receptor accessory protein	4.15572	5.2153	2.08432
Cpeb3	cytoplasmic polyadenylation element binding protein 3	4.05854	5.11802	2.08418
Mtmr7	myotubularin related protein 7	3.62036	4.67933	2.08344
Gse1	genetic suppressor element 1	4.9692	6.02742	2.08236
Brwd3	bromodomain and WD repeat domain containing 3	5.55986	6.61801	2.08226
Uba6	ubiquitin-like modifier activating enzyme 6	4.76911	5.82699	2.08187
Gjb5	gap junction protein, beta 5	6.71712	7.77412	2.0806
Snrnp48	small nuclear ribonucleoprotein 48 (U11/U12)	6.65686	7.71357	2.08018
Mpp7	membrane protein, palmitoylated 7 (MAGUK p55 subfamily member 7)	5.46775	6.52411	2.07968
Atp1b2	ATPase, Na+/K+ transporting, beta 2 polypeptide	3.55889	4.61525	2.07968
Aqp2	aquaporin 2	5.17842	6.23414	2.07876
Arhgef4	Rho guanine nucleotide exchange factor (GEF) 4	9.37474	10.4304	2.07861
Cdc73	cell division cycle 73, Paf1/RNA polymerase II complex component, homolog (S. cerevisiae)	4.86978	5.9246	2.07746
Clock	circadian locomoter output cycles kaput	5.7842	6.83892	2.07731
Tsc22d2	TSC22 domain family, member 2	7.63875	8.69231	2.07565
Map3k7	mitogen-activated protein kinase kinase kinase 7	6.17801	7.23126	2.0752
Zdhhc20	zinc finger, DHHC domain containing 20	4.56146	5.61431	2.07462
Dapk1	death associated protein kinase 1	7.04883	8.1016	2.07451
Eps15	epidermal growth factor receptor pathway substrate 15	3.63287	4.68404	2.07221
Vps36	vacuolar protein sorting 36 (yeast)	4.81059	5.86132	2.07158
Hipk2	homeodomain interacting protein kinase 2	4.28803	5.33834	2.07097
Eps8l2	EPS8-like 2	9.50762	10.5579	2.07096
Pip5k1b	phosphatidylinositol-4-phosphate 5-kinase, type 1 beta	4.59624	5.64457	2.06813
Gria2	glutamate receptor, ionotropic, AMPA2 (alpha 2)	4.21174	5.2585	2.06589
Gkn1	gastrokine 1	6.45897	7.5046	2.06427
Bmpr1a	bone morphogenetic protein receptor, type 1A	6.85575	7.90103	2.06377
Pten	phosphatase and tensin homolog	4.04418	5.08936	2.06362
Bcl2l11	BCL2-like 11 (apoptosis facilitator)	3.60991	4.65503	2.06354
Atp11c	ATPase, class VI, type 11C	3.43031	4.47422	2.06181
Lect1	leukocyte cell derived chemotaxin 1	6.78955	7.83346	2.06181
Plk4	polo-like kinase 4 (Drosophila)	3.89305	4.93646	2.06109
Cdkn2aip	CDKN2A interacting protein	6.48895	7.53203	2.06062
Ddx21	DEAD (Asp-Glu-Ala-Asp) box polypeptide 21	5.87165	6.91405	2.05965
Anxa7	annexin A7	10.4578	11.4999	2.05919
Tst	thiosulfate sulfurtransferase, mitochondrial	7.53085	8.57231	2.05831
Lpcat2	lysophosphatidylcholine acyltransferase 2	6.77685	7.81816	2.0581
Ehd1	EH-domain containing 1	8.32646	9.36719	2.05727
Crot	carnitine O-octanoyltransferase	3.43307	4.47343	2.05674
Lman2	lectin, mannose-binding 2	8.04998	9.0894	2.0554
Trip4	thyroid hormone receptor interactor 4	6.22143	7.26082	2.05536
Ube2j1	ubiquitin-conjugating enzyme E2, J1	8.16138	9.2007	2.05526
Alg10b	asparagine-linked glycosylation 10 homolog B (yeast, alpha-1,2-glucosyltransferase)	6.64039	7.6788	2.05396
Sesn3	sestrin 3	6.61281	7.65114	2.05385
Auts2	autism susceptibility candidate 2	9.11793	10.1555	2.0528
Lipk	lipase, family member K	4.75996	5.79674	2.05164
Gmeb1	glucocorticoid modulatory element binding protein 1	3.60124	4.63744	2.05082
Topbp1	topoisomerase (DNA) II binding protein 1	3.57711	4.61272	2.04998
Nipa2	non imprinted in Prader-Willi/Angelman syndrome 2 homolog (human)	7.19465	8.22996	2.04955
Ephx3	epoxide hydrolase 3	7.4432	8.4776	2.04826
Sfrs2	splicing factor, arginine/serine-rich 2 (SC-35)	8.65155	9.68554	2.04768
Yipf6	Yip1 domain family, member 6	5.84624	6.88021	2.04765
Fbxo32	F-box protein 32	6.54488	7.57873	2.04748
Smg5	Smg-5 homolog, nonsense mediated mRNA decay factor (C. elegans)	4.92318	5.95694	2.04735
Mtdh	metadherin	3.74996	4.78324	2.04667
Agfg1	ArfGAP with FG repeats 1	6.92263	7.95538	2.04592
Rtp4	receptor transporter protein 4	8.23743	9.27008	2.04578
Ocln	occludin	8.58243	9.61497	2.04562
Ppp2ca	protein phosphatase 2 (formerly 2A), catalytic subunit, alpha isoform	9.48849	10.5207	2.04517
Ccdc82	coiled-coil domain containing 82	4.66744	5.69938	2.04477
Marveld3	MARVEL (membrane-associating) domain containing 3	5.5636	6.59538	2.04455
Hspbap1	Hspb associated protein 1	4.80001	5.83138	2.04396
Ptk2b	PTK2 protein tyrosine kinase 2 beta	4.18328	5.21439	2.0436
Rac1	RAS-related C3 botulinum substrate 1	10.416	11.4448	2.04034
Ddx51	DEAD (Asp-Glu-Ala-Asp) box polypeptide 51	6.07858	7.10738	2.04033
Wipf2	WAS/WASL interacting protein family, member 2	5.7173	6.74608	2.0403
Mtfr1	mitochondrial fission regulator 1	6.79557	7.82409	2.03993
Ankrd57	ankyrin repeat domain 57	9.32028	10.3486	2.03961
Mef2a	myocyte enhancer factor 2A	4.20617	5.23355	2.03832
Cytsb	cytospin B	7.78072	8.80795	2.03811
Zbtb7a	zinc finger and BTB domain containing 7a	6.76834	7.7941	2.03603
Cant1	calcium activated nucleotidase 1	5.20792	6.23337	2.03559
Gfm2	G elongation factor, mitochondrial 2	5.78014	6.80493	2.03466
Spnb2	spectrin beta 2	6.82825	7.85287	2.03442
Dusp7	dual specificity phosphatase 7	6.33719	7.36177	2.03437
Lrrc28	leucine rich repeat containing 28	6.68143	7.70584	2.03413
Myd116	myeloid differentiation primary response gene 116	7.73165	8.75595	2.03397
Tlk1	tousled-like kinase 1	4.49688	5.52113	2.0339
Qk	quaking	3.65285	4.67703	2.0338
Cdc42se1	CDC42 small effector 1	7.79885	8.82274	2.03339
Rb1cc1	RB1-inducible coiled-coil 1	6.30694	7.33011	2.03238
Rdh11	retinol dehydrogenase 11	6.15646	7.17956	2.03228
Crebzf	CREB/ATF bZIP transcription factor	5.03381	6.05672	2.03201
Actr1a	ARP1 actin-related protein 1 homolog A, centractin alpha (yeast)	4.12956	5.15141	2.03052
Hk2	hexokinase 2	7.13212	8.15387	2.03038
Wnk1	WNK lysine deficient protein kinase 1	4.21069	5.232	2.02976
Hsp90b1	heat shock protein 90, beta (Grp94), member 1	9.11413	10.1353	2.02952
Tmx3	thioredoxin-related transmembrane protein 3	4.05174	5.07286	2.02949
Ints7	integrator complex subunit 7	5.33799	6.35811	2.02809
Homer2	homer homolog 2 (Drosophila)	10.0449	11.0649	2.02803
Zc3h4	zinc finger CCCH-type containing 4	3.64555	4.6646	2.02658
Cnot6	CCR4-NOT transcription complex, subunit 6	7.41603	8.43467	2.02601
Aen	apoptosis enhancing nuclease	5.27961	6.2976	2.0251
Tbc1d20	TBC1 domain family, member 20	6.24369	7.26122	2.02445
Ppp1cb	protein phosphatase 1, catalytic subunit, beta isoform	6.58734	7.60481	2.02437
Pqlc3	PQ loop repeat containing	8.77173	9.78914	2.02428
Zfp398	zinc finger protein 398	4.10633	5.12317	2.02348
Plscr1	phospholipid scramblase 1	7.77757	8.79418	2.02316
Myo6	myosin VI	9.20109	10.217	2.02223
Grin1	glutamate receptor, ionotropic, NMDA1 (zeta 1)	3.80313	4.81889	2.02197
Spnb1	spectrin beta 1	4.07987	5.09553	2.02183
Melk	maternal embryonic leucine zipper kinase	7.08925	8.10487	2.02177
Vti1a	vesicle transport through interaction with t-SNAREs homolog 1A (yeast)	6.25918	7.27449	2.02134
Aars2	alanyl-tRNA synthetase 2, mitochondrial (putative)	4.07802	5.09279	2.02058
Brd8	bromodomain containing 8	5.07724	6.09155	2.01994
Tmem102	transmembrane protein 102	5.13653	6.15058	2.01957
Fam89a	family with sequence similarity 89, member A	6.26137	7.27514	2.01918
Rab3d	RAB3D, member RAS oncogene family	4.69972	5.71344	2.01911
Dlgap5	discs, large (Drosophila) homolog-associated protein 5	4.04417	5.05707	2.01796
Cstf3	cleavage stimulation factor, 3@#$%& pre-RNA, subunit 3	4.36668	5.37854	2.01651
Txnl4a	thioredoxin-like 4A	4.86609	5.87795	2.01651
Slc5a9	solute carrier family 5 (sodium/glucose cotransporter), member 9	3.91368	4.92542	2.01634
Mtss1	metastasis suppressor 1	5.28907	6.30041	2.01578
Gyk	glycerol kinase	9.66452	10.6759	2.01578
Wfs1	Wolfram syndrome 1 homolog (human)	8.94659	9.95764	2.01538
Nrg1	neuregulin 1	6.25036	7.26051	2.01412
Pvrl2	poliovirus receptor-related 2	8.28853	9.29803	2.01321
Tle3	transducin-like enhancer of split 3, homolog of Drosophila E(spl)	5.13133	6.13955	2.01143
Hiat1	hippocampus abundant gene transcript 1	7.37471	8.38234	2.01061
Gpr115	G protein-coupled receptor 115	6.81777	7.82491	2.00992
Fcgbp	Fc fragment of IgG binding protein	6.43361	7.44017	2.00911
Zfhx3	zinc finger homeobox 3	5.48934	6.49587	2.00907
Aim1	absent in melanoma 1	9.041	10.0473	2.0087
Ncoa3	nuclear receptor coactivator 3	6.50655	7.51237	2.00808
Rg9mtd2	RNA (guanine-9-) methyltransferase domain containing 2	4.83681	5.84204	2.00726
Myc	myelocytomatosis oncogene	7.19457	8.19887	2.00597
Eml5	echinoderm microtubule associated protein like 5	4.99642	6.00065	2.00587
Cttnbp2nl	CTTNBP2 N-terminal like	4.92691	5.93095	2.00561
Dtna	dystrobrevin alpha	4.02988	5.03348	2.005
AU014972	expressed sequence AU014972	4.63589	5.63948	2.00498
Ablim1	actin-binding LIM protein 1	10.1966	11.2001	2.0048
Dhdds	dehydrodolichyl diphosphate synthase	4.29289	5.29587	2.00414
Kif1c	kinesin family member 1C	5.36832	6.37052	2.00305
Spast	spastin	6.58852	7.59072	2.00305
Ctdspl2	CTD (carboxy-terminal domain, RNA polymerase II, polypeptide A) small phosphatase like 2	6.98417	7.98607	2.00264
Csrnp1	cysteine-serine-rich nuclear protein 1	6.15491	7.15622	2.00182
Trim41	tripartite motif-containing 41	5.97148	6.97269	2.00168
Sprr2k	small proline-rich protein 2K	3.97525	4.97607	2.00114
Esrp1	epithelial splicing regulatory protein 1	10.0243	11.0251	2.00108
Nagk	N-acetylglucosamine kinase	5.25903	6.25912	2.00012
