# Supplementary material for: Critical Role of Klf5 in Regulating Gene Expression during Post-Eyelid Opening Maturation of Mouse Corneas
Source: PLoS One. 2012 Sep 14;7(9):e44771. doi: 10.1371/journal.pone.0044771 (PMC3443110; doi:10.1371/journal.pone.0044771)
Supplement: Table S7 — Most downregulated genes in PN56 compared with PN11 WT corneas. (XLS) [file pone.0044771.s010.xls]

## Sheet: Sheet1
Gene symbol	Description	mean of log intensities for PN11	mean of log intensities for PN56	Fold Difference
Mfap4	microfibrillar-associated protein 4	11.7708	3.93687	0.00438274
Cpz	carboxypeptidase Z	10.5026	3.58856	0.00829208
Col11a1	collagen, type XI, alpha 1	10.7693	4.04889	0.00948307
Col9a1	collagen, type IX, alpha 1	11.507	4.81061	0.00964215
Col5a2	collagen, type V, alpha 2	12.0638	5.94545	0.0143943
Meg3	maternally expressed 3	11.2168	5.1429	0.0148445
Col5a1	collagen, type V, alpha 1	10.4342	4.49479	0.0162947
Dlk1	delta-like 1 homolog (Drosophila)	10.1449	4.2325	0.0166031
Agtr2	angiotensin II receptor, type 2	10.1846	4.27929	0.0166851
Fmod	fibromodulin	11.9508	6.08381	0.0171337
Rian	RNA imprinted and accumulated in nucleus	9.46514	3.61157	0.0172942
H19	H19 fetal liver mRNA	11.3186	5.47558	0.0174209
Adamts2	a disintegrin-like and metallopeptidase (reprolysin type) with thrombospondin type 1 motif, 2	9.48412	3.68193	0.0179212
Matn4	matrilin 4	11.629	5.95024	0.0195217
Col3a1	collagen, type III, alpha 1	11.2577	5.81071	0.0229243
Pik3cd	phosphatidylinositol 3-kinase catalytic delta polypeptide	12.0604	6.72797	0.0248182
Thbs2	thrombospondin 2	11.7761	6.48928	0.0256151
Twist2	twist homolog 2 (Drosophila)	9.03087	3.81849	0.0269723
Clec3b	C-type lectin domain family 3, member b	8.77313	3.56469	0.027046
Aplnr	apelin receptor	9.21341	4.03926	0.0276965
Cryga	crystallin, gamma A	9.01607	3.88693	0.0285743
Mfap2	microfibrillar-associated protein 2	11.1497	6.0717	0.0296047
Fbn2	fibrillin 2	9.06369	3.99623	0.0298224
Ctsk	cathepsin K	11.386	6.38876	0.0313101
Dpep1	dipeptidase 1 (renal)	10.497	5.52569	0.0318779
Col6a2	collagen, type VI, alpha 2	12.352	7.49242	0.0344453
Kazald1	Kazal-type serine peptidase inhibitor domain 1	9.88617	5.04715	0.0349389
Aspn	asporin	9.24788	4.41252	0.0350277
Mmp23	matrix metallopeptidase 23	8.03776	3.32193	0.0380534
Thbs4	thrombospondin 4	11.0403	6.34609	0.0386277
Camk4	calcium/calmodulin-dependent protein kinase IV	8.28153	3.59808	0.0389172
C1qtnf2	C1q and tumor necrosis factor related protein 2	9.40096	4.79655	0.0411088
Mcpt4	mast cell protease 4	8.04125	3.44437	0.0413239
Itih5	inter-alpha (globulin) inhibitor H5	8.05559	3.46817	0.0415958
Pi16	peptidase inhibitor 16	8.08473	3.50689	0.0418729
Lox	lysyl oxidase	11.1803	6.6034	0.0419002
Mfap5	microfibrillar associated protein 5	8.12815	3.60367	0.0434506
Col6a1	collagen, type VI, alpha 1	12.4907	7.96735	0.0434846
Col24a1	collagen, type XXIV, alpha 1	7.84266	3.32193	0.0435637
Aebp1	AE binding protein 1	9.7276	5.21525	0.0438175
Pycr1	pyrroline-5-carboxylate reductase 1	8.34321	3.84115	0.0441311
Mmp2	matrix metallopeptidase 2	11.3707	6.86983	0.0441678
Pdgfrl	platelet-derived growth factor receptor-like	11.0086	6.53733	0.0450834
B3gnt9	UDP-GlcNAc:betaGal beta-1,3-N-acetylglucosaminyltransferase 9	8.43868	3.97933	0.0454571
Tac1	tachykinin 1	8.86174	4.41099	0.0457289
Angptl7	angiopoietin-like 7	11.6124	7.16823	0.0459367
Creb3l1	cAMP responsive element binding protein 3-like 1	8.39862	3.96175	0.046171
Cgref1	cell growth regulator with EF hand domain 1	7.74037	3.32193	0.0467646
Gpx7	glutathione peroxidase 7	9.68783	5.27312	0.0468856
Gpr124	G protein-coupled receptor 124	8.52874	4.12754	0.0473268
Igfbp4	insulin-like growth factor binding protein 4	11.6205	7.23894	0.0479758
Mmd2	monocyte to macrophage differentiation-associated 2	7.90695	3.56464	0.0492986
Enpp2	ectonucleotide pyrophosphatase/phosphodiesterase 2	8.83983	4.5004	0.0493971
Fstl1	follistatin-like 1	12.0568	7.7201	0.0494917
Col1a2	collagen, type I, alpha 2	13.0348	8.71256	0.0499878
Sfrp2	secreted frizzled-related protein 2	9.32293	5.02015	0.050668
Cpa3	carboxypeptidase A3, mast cell	8.91483	4.6292	0.051274
C1qtnf6	C1q and tumor necrosis factor related protein 6	7.58806	3.32193	0.0519717
Bmper	BMP-binding endothelial regulator	10.0905	5.83521	0.0523622
Rcn3	reticulocalbin 3, EF-hand calcium binding domain	10.7152	6.46206	0.0524432
Lama4	laminin, alpha 4	7.65366	3.40814	0.0527195
C1qtnf7	C1q and tumor necrosis factor related protein 7	9.061	4.83226	0.0533362
Crispld1	cysteine-rich secretory protein LCCL domain containing 1	7.657	3.45345	0.0542757
Klf9	Kruppel-like factor 9	8.20312	4.00113	0.0543344
Olfml3	olfactomedin-like 3	11.3986	7.2153	0.055044
Exoc3l2	exocyst complex component 3-like 2	8.64712	4.46568	0.0551139
Cpxm1	cpxm1	10.3762	6.23093	0.0565143
Crabp1	cellular retinoic acid binding protein I	7.54639	3.40528	0.0566763
Clec2d	C-type lectin domain family 2, member d	9.91754	5.79103	0.0572528
Peg3	paternally expressed 3	10.0766	5.95162	0.0573151
Tnmd	tenomodulin	10.8316	6.70933	0.0574193
Loxl1	lysyl oxidase-like 1	7.4263	3.32193	0.0581382
Dnm1	dynamin 1	9.79445	5.69166	0.0582019
Vcam1	vascular cell adhesion molecule 1	9.48826	5.39439	0.0585629
Fam101a	family with sequence similarity 101, member A	7.41303	3.32193	0.0586754
Tacr3	tachykinin receptor 3	7.802	3.72615	0.0592989
Leprel2	leprecan-like 2	9.83886	5.76549	0.059401
Mmp14	matrix metallopeptidase 14 (membrane-inserted)	9.59077	5.51746	0.0594034
Akr1b7	aldo-keto reductase family 1, member B7	9.72963	5.65904	0.0595155
Pxdn	peroxidasin homolog (Drosophila)	9.4305	5.38459	0.0605424
F13a1	coagulation factor XIII, A1 subunit	8.7114	4.67379	0.0608917
Fam19a5	family with sequence similarity 19, member A5	7.80956	3.77307	0.060939
Col14a1	collagen, type XIV, alpha 1	9.75876	5.74975	0.0621109
Srpx	sushi-repeat-containing protein	9.43931	5.4351	0.0623179
Kdelr3	KDEL (Lys-Asp-Glu-Leu) endoplasmic reticulum protein retention receptor 3	9.75913	5.75784	0.0624441
Serpinf1	serine (or cysteine) peptidase inhibitor, clade F, member 1	11.8334	7.84855	0.0631593
Mdk	midkine	10.7692	6.79035	0.0634226
Pdgfrb	platelet derived growth factor receptor, beta polypeptide	7.66968	3.70137	0.0638881
Pth1r	parathyroid hormone 1 receptor	8.23854	4.28877	0.0647144
Eln	elastin	7.26542	3.32193	0.0649967
Arsj	arylsulfatase J	7.26179	3.32193	0.0651604
Sparcl1	SPARC-like 1	10.9076	6.98568	0.0659776
Fkbp7	FK506 binding protein 7	10.2185	6.31449	0.0668013
Shox2	short stature homeobox 2	7.50257	3.60254	0.0669844
Slc2a10	solute carrier family 2 (facilitated glucose transporter), member 10	7.33359	3.44132	0.0673457
Prrx2	paired related homeobox 2	7.5724	3.68642	0.06764
Otor	otoraplin	7.2007	3.32193	0.0679789
Gng11	guanine nucleotide binding protein (G protein), gamma 11	10.023	6.15004	0.0682518
Gfra2	glial cell line derived neurotrophic factor family receptor alpha 2	7.91384	4.04688	0.0685376
Angptl2	angiopoietin-like 2	7.69965	3.83381	0.0685909
Cd93	CD93 antigen	7.36519	3.55026	0.0710545
Wisp1	WNT1 inducible signaling pathway protein 1	7.76688	3.97639	0.0722685
Fkbp10	FK506 binding protein 10	9.95771	6.16793	0.072304
Podxl2	podocalyxin-like 2	7.09816	3.32193	0.0729863
Scara5	scavenger receptor class A, member 5 (putative)	8.81202	5.04235	0.073319
Rgs5	regulator of G-protein signaling 5	10.0415	6.28299	0.0738898
Ccnd2	cyclin D2	8.57114	4.81358	0.073937
Col27a1	collagen, type XXVII, alpha 1	8.77958	5.02486	0.0740827
Cd40	CD40 antigen	7.4644	3.71466	0.0743388
Itgbl1	integrin, beta-like 1	10.2129	6.46518	0.0744435
Dpt	dermatopontin	11.4935	7.74612	0.0744621
Col1a1	collagen, type I, alpha 1	12.8277	9.08193	0.0745421
Ltbp2	latent transforming growth factor beta binding protein 2	8.46083	4.73333	0.0754937
Fap	fibroblast activation protein	8.59707	4.87394	0.0757227
Capn6	calpain 6	8.78855	5.07514	0.0762346
Ppic	peptidylprolyl isomerase C	11.2758	7.57292	0.0767941
Col2a1	collagen, type II, alpha 1	7.02042	3.32193	0.0770271
Tmem204	transmembrane protein 204	8.09082	4.39653	0.0772517
Sema3c	sema domain, immunoglobulin domain (Ig), short basic domain, secreted, (semaphorin) 3C	11.2326	7.54087	0.0773894
Bicc1	bicaudal C homolog 1 (Drosophila)	8.91042	5.25442	0.0793294
Zfp651	zinc finger protein 651	6.97624	3.32193	0.0794224
Lrrc17	leucine rich repeat containing 17	7.09572	3.44585	0.0796672
Ltbp1	latent transforming growth factor beta binding protein 1	10.2453	6.60314	0.080093
Fgf21	fibroblast growth factor 21	6.95635	3.32193	0.080525
Rarres2	retinoic acid receptor responder (tazarotene induced) 2	7.91963	4.28787	0.0806736
Lgals1	lectin, galactose binding, soluble 1	11.6124	8.00138	0.0818394
Fbn1	fibrillin 1	10.4985	6.88939	0.081949
Fibin	fin bud initiation factor homolog (zebrafish)	9.30044	5.69628	0.0822318
Twist1	twist homolog 1 (Drosophila)	8.83606	5.23638	0.0824875
Copz2	coatomer protein complex, subunit zeta 2	9.516	5.92274	0.0828554
Hmcn1	hemicentin 1	8.26464	4.67465	0.0830434
Tnn	tenascin N	7.1634	3.57907	0.0833699
Emilin3	elastin microfibril interfacer 3	6.90363	3.32193	0.083522
Gucy1a3	guanylate cyclase 1, soluble, alpha 3	6.92612	3.35361	0.0840557
Igdcc4	immunoglobulin superfamily, DCC subclass, member 4	9.34231	5.78349	0.0848571
Fabp4	fatty acid binding protein 4, adipocyte	7.92788	4.37119	0.0849825
Smoc2	SPARC related modular calcium binding 2	9.48151	5.92574	0.0850367
Cdh11	cadherin 11	11.1982	7.64717	0.0853195
Selm	selenoprotein M	10.162	6.61184	0.0853692
Kera	keratocan	12.805	9.2654	0.0859928
Lpar4	lysophosphatidic acid receptor 4	6.93367	3.41736	0.0873947
Plod1	procollagen-lysine, 2-oxoglutarate 5-dioxygenase 1	10.7537	7.24791	0.0880319
Crygf	crystallin, gamma F	8.98553	5.48185	0.0881632
Serpini1	serine (or cysteine) peptidase inhibitor, clade I, member 1	7.91921	4.42052	0.0884686
Wipf1	WAS/WASL interacting protein family, member 1	8.44533	4.96906	0.0898542
Snx31	sorting nexin 31	8.59297	5.11856	0.0899701
Fkbp11	FK506 binding protein 11	6.87004	3.40431	0.0905131
Olfm1	olfactomedin 1	8.12963	4.66513	0.0905903
Gpr153	G protein-coupled receptor 153	8.48921	5.02477	0.090594
Lama2	laminin, alpha 2	8.86207	5.40431	0.0910145
Chad	chondroadherin	7.62458	4.18069	0.0918937
Gsg1l	GSG1-like	6.76045	3.32193	0.0922364
Ap1s2	adaptor-related protein complex 1, sigma 2 subunit	7.90078	4.46882	0.0926568
Dner	delta/notch-like EGF-related receptor	7.24931	3.82837	0.0933672
Nes	nestin	7.55394	4.14131	0.0939066
Emilin1	elastin microfibril interfacer 1	6.85266	3.4484	0.094453
Col16a1	collagen, type XVI, alpha 1	10.9191	7.51613	0.0945407
Islr	immunoglobulin superfamily containing leucine-rich repeat	9.91638	6.5161	0.0947139
Fxyd6	FXYD domain-containing ion transport regulator 6	7.72174	4.33144	0.0953714
Gap43	growth associated protein 43	8.01799	4.6355	0.0958891
Nrk	Nik related kinase	6.79552	3.41307	0.0958917
Abca9	ATP-binding cassette, sub-family A (ABC1), member 9	8.42089	5.04098	0.0960607
Fam176b	family with sequence similarity 176, member B	9.85989	6.4857	0.0964423
Adra2a	adrenergic receptor, alpha 2a	7.50606	4.13316	0.0965286
Itm2a	integral membrane protein 2A	12.3713	9.00895	0.097235
Cd163	CD163 antigen	7.07875	3.73618	0.0985794
Mrc2	mannose receptor, C type 2	9.85767	6.52455	0.0992272
C1qtnf1	C1q and tumor necrosis factor related protein 1	6.65364	3.32193	0.0993243
Ednra	endothelin receptor type A	7.11187	3.78211	0.0994586
Cybrd1	cytochrome b reductase 1	7.50142	4.1733	0.0995717
Fbxl16	F-box and leucine-rich repeat protein 16	7.73187	4.4073	0.099817
Ramp2	receptor (calcitonin) activity modifying protein 2	8.45994	5.13765	0.0999749
Tnxb	tenascin XB	7.74042	4.4223	0.100264
Gulp1	GULP, engulfment adaptor PTB domain containing 1	7.92302	4.60747	0.100443
Necab1	N-terminal EF-hand calcium binding protein 1	7.81257	4.49915	0.100591
Zeb2	zinc finger E-box binding homeobox 2	7.28167	3.97055	0.100752
Scube2	signal peptide, CUB domain, EGF-like 2	6.6314	3.32907	0.101368
Igf2	insulin-like growth factor 2	10.7536	7.45852	0.101879
Cxcl12	chemokine (C-X-C motif) ligand 12	7.08523	3.79166	0.101985
Col11a2	collagen, type XI, alpha 2	7.32584	4.04321	0.102761
Emp3	epithelial membrane protein 3	8.92768	5.64598	0.102828
Nid1	nidogen 1	11.3764	8.0955	0.102888
Pcdh20	protocadherin 20	6.86311	3.59141	0.103543
Sec16b	SEC16 homolog B (S. cerevisiae)	7.81746	4.54956	0.103816
Spon1	spondin 1, (f-spondin) extracellular matrix protein	10.3778	7.11154	0.103931
Igf2bp2	insulin-like growth factor 2 mRNA binding protein 2	6.58503	3.32193	0.104162
Mn1	meningioma 1	7.50781	4.2534	0.104791
Vegfc	vascular endothelial growth factor C	7.16387	3.91382	0.105108
Cpne7	copine VII	7.60424	4.35435	0.10512
Grb10	growth factor receptor bound protein 10	9.68022	6.44125	0.105919
Clec14a	C-type lectin domain family 14, member a	6.88616	3.65106	0.106203
Fbln5	fibulin 5	11.7357	8.50145	0.106266
Megf10	multiple EGF-like-domains 10	6.71571	3.48231	0.106328
Zcchc5	zinc finger, CCHC domain containing 5	6.70152	3.47295	0.106685
Mkx	mohawk homeobox	7.34599	4.13152	0.107733
Postn	periostin, osteoblast specific factor	11.6891	8.47723	0.107927
Rab3il1	RAB3A interacting protein (rabin3)-like 1	7.01236	3.80675	0.108396
Gdf10	growth differentiation factor 10	7.51868	4.31529	0.108563
Zfp423	zinc finger protein 423	6.5248	3.32193	0.108603
Nnmt	nicotinamide N-methyltransferase	7.08138	3.88276	0.108923
Pf4	platelet factor 4	8.70935	5.51712	0.109406
Thbs3	thrombospondin 3	6.78915	3.60384	0.109933
Tpsb2	tryptase beta 2	7.98468	4.80158	0.110101
Cma1	chymase 1, mast cell	7.98101	4.7994	0.110215
Vim	vimentin	11.6386	8.4604	0.110479
Fbln2	fibulin 2	9.39	6.21362	0.110615
Ntm	neurotrimin	7.16825	3.99305	0.110706
Rgl1	ral guanine nucleotide dissociation stimulator,-like 1	6.83792	3.66531	0.110905
Serpinh1	serine (or cysteine) peptidase inhibitor, clade H, member 1	11.6968	8.527	0.111121
Bgn	biglycan	12.4956	9.33783	0.112054
Aldh1l2	aldehyde dehydrogenase 1 family, member L2	7.69168	4.5447	0.112892
Plagl1	pleiomorphic adenoma gene-like 1	11.0839	7.94174	0.113272
Dclk1	doublecortin-like kinase 1	6.7609	3.62897	0.114076
Ephb1	Eph receptor B1	7.36825	4.23638	0.114081
Lyve1	lymphatic vessel endothelial hyaluronan receptor 1	7.03098	3.90141	0.114263
Sdf4	stromal cell derived factor 4	6.50264	3.37546	0.114452
Col6a3	collagen, type VI, alpha 3	12.4766	9.35957	0.11526
Adam33	a disintegrin and metallopeptidase domain 33	7.07622	3.96158	0.115452
Nfatc4	nuclear factor of activated T-cells, cytoplasmic, calcineurin-dependent 4	8.57754	5.47676	0.116566
Cdkn1c	cyclin-dependent kinase inhibitor 1C (P57)	9.39133	6.29269	0.116739
Lepre1	leprecan 1	8.64535	5.54898	0.116923
Col5a3	collagen, type V, alpha 3	7.55765	4.46495	0.117221
Mrgprf	MAS-related GPR, member F	6.77091	3.68303	0.117613
Pcolce	procollagen C-endopeptidase enhancer protein	11.9119	8.82479	0.117672
Stc2	stanniocalcin 2	7.07647	3.99542	0.118171
Aard	alanine and arginine rich domain containing protein	6.78965	3.711	0.118368
Prelp	proline arginine-rich end leucine-rich repeat	9.27615	6.19801	0.11841
Egfl6	EGF-like-domain, multiple 6	8.96821	5.89281	0.118635
Lpl	lipoprotein lipase	8.55651	5.49044	0.119405
Aff2	AF4/FMR2 family, member 2	7.21983	4.16226	0.12011
Coro2b	coronin, actin binding protein, 2B	6.45101	3.39718	0.120422
Wif1	Wnt inhibitory factor 1	6.55992	3.51331	0.121026
Cthrc1	collagen triple helix repeat containing 1	10.4813	7.43501	0.121053
Prss35	protease, serine, 35	6.3667	3.32193	0.121181
Adamts12	a disintegrin-like and metallopeptidase (reprolysin type) with thrombospondin type 1 motif, 12	6.55442	3.5217	0.122197
Cpxm2	carboxypeptidase X 2 (M14 family)	9.55895	6.53122	0.12262
Ebf1	early B-cell factor 1	6.37544	3.34969	0.122789
Sox18	SRY-box containing gene 18	6.62237	3.60321	0.123351
Opcml	opioid binding protein/cell adhesion molecule-like	6.47203	3.46576	0.124458
Prex2	phosphatidylinositol-3,4,5-trisphosphate-dependent Rac exchange factor 2	6.4867	3.48141	0.124542
Igf2bp1	insulin-like growth factor 2 mRNA binding protein 1	6.3397	3.33953	0.124985
Sobp	sine oculis-binding protein homolog (Drosophila)	6.41375	3.41656	0.125244
Pamr1	peptidase domain containing associated with muscle regeneration 1	6.66468	3.66894	0.12537
Dlg4	discs, large homolog 4 (Drosophila)	6.92145	3.92599	0.125394
Col13a1	collagen, type XIII, alpha 1	7.09996	4.11431	0.12625
Igf1	insulin-like growth factor 1	9.86414	6.88114	0.126482
Nox4	NADPH oxidase 4	7.23523	4.25691	0.126893
Vcan	versican	6.5945	3.61887	0.127129
Sspn	sarcospan	6.65075	3.67833	0.127413
Ntrk2	neurotrophic tyrosine kinase, receptor, type 2	8.48807	5.51696	0.127528
Clec11a	C-type lectin domain family 11, member a	9.37956	6.40905	0.127581
Mrc1	mannose receptor, C type 1	8.23954	5.27369	0.127994
Prdm5	PR domain containing 5	7.61525	4.653	0.128314
Fcer1g	Fc receptor, IgE, high affinity I, gamma polypeptide	7.49566	4.55268	0.130039
Ddit4	DNA-damage-inducible transcript 4	9.8378	6.89506	0.130061
Scarf2	scavenger receptor class F, member 2	9.44084	6.50161	0.130378
Foxc2	forkhead box C2	6.52182	3.58397	0.130503
Aldh1a2	aldehyde dehydrogenase family 1, subfamily A2	8.34976	5.41285	0.130588
Col15a1	collagen, type XV, alpha 1	6.78169	3.8462	0.130716
Clic6	chloride intracellular channel 6	9.20654	6.27222	0.130822
Dkk2	dickkopf homolog 2 (Xenopus laevis)	10.9498	8.01803	0.131056
Sox11	SRY-box containing gene 11	6.40323	3.47617	0.131482
Glt25d2	glycosyltransferase 25 domain containing 2	8.36704	5.4423	0.131694
Prkd1	protein kinase D1	7.19035	4.26582	0.131713
Fgf18	fibroblast growth factor 18	6.36696	3.44359	0.131819
Penk	preproenkephalin	10.6224	7.70344	0.132219
Gjc1	gap junction protein, gamma 1	6.82105	3.91267	0.133196
Hspg2	perlecan (heparan sulfate proteoglycan 2)	8.88815	5.98013	0.133229
Igfbp6	insulin-like growth factor binding protein 6	8.45607	5.54811	0.133235
Armcx4	armadillo repeat containing, X-linked 4	7.55987	4.65479	0.133501
Kctd12b	potassium channel tetramerisation domain containing 12b	7.50878	4.60373	0.133504
Zfp521	zinc finger protein 521	9.60269	6.70069	0.133786
Tgfb3	transforming growth factor, beta 3	8.76033	5.86068	0.134004
Tmeff2	transmembrane protein with EGF-like and two follistatin-like domains 2	6.63197	3.73359	0.134122
Fam109b	family with sequence similarity 109, member B	6.20451	3.32193	0.135599
Odz3	odd Oz/ten-m homolog 3 (Drosophila)	9.87615	6.99469	0.135704
Cd34	CD34 antigen	9.03833	6.17015	0.136959
Lepr	leptin receptor	6.73113	3.86487	0.137142
Gpr176	G protein-coupled receptor 176	6.18601	3.32193	0.137349
Cacnb3	calcium channel, voltage-dependent, beta 3 subunit	7.48842	4.6252	0.137431
Tmem132c	transmembrane protein 132C	7.43021	4.56921	0.137643
Mpz	myelin protein zero	6.18143	3.32193	0.137786
Bcat1	branched chain aminotransferase 1, cytosolic	6.17583	3.32193	0.138322
Erg	avian erythroblastosis virus E-26 (v-ets) oncogene related	9.48225	6.63956	0.139401
Pdgfc	platelet-derived growth factor, C polypeptide	9.07239	6.23278	0.139699
Itga8	integrin alpha 8	8.1724	5.35503	0.141869
Mageh1	melanoma antigen, family H, 1	8.45464	5.63925	0.142064
Tpsab1	tryptase alpha/beta 1	7.20428	4.39021	0.142194
Zdhhc14	zinc finger, DHHC domain containing 14	7.44475	4.63749	0.142867
AI256396	EST AI256396	8.82406	6.01763	0.142949
Sh3bp5	SH3-domain binding protein 5 (BTK-associated)	8.21601	5.40961	0.142952
Entpd1	ectonucleoside triphosphate diphosphohydrolase 1	6.94556	4.14047	0.143082
Nkd2	naked cuticle 2 homolog (Drosophila)	6.84008	4.03629	0.143211
Vwf	Von Willebrand factor homolog	6.45682	3.65348	0.143255
Ccdc102a	coiled-coil domain containing 102A	6.31332	3.51263	0.143519
Apbb2	amyloid beta (A4) precursor protein-binding, family B, member 2	8.20779	5.40844	0.143652
Limd2	LIM domain containing 2	7.3586	4.55961	0.143688
Prrg3	proline rich Gla (G-carboxyglutamic acid) 3 (transmembrane)	6.80053	4.00158	0.143692
Nupr1	nuclear protein 1	11.4005	8.60736	0.144276
Csf1r	colony stimulating factor 1 receptor	9.84357	7.05281	0.14451
Kcnj8	potassium inwardly-rectifying channel, subfamily J, member 8	6.40238	3.6128	0.144628
Sdc3	syndecan 3	8.86237	6.07449	0.144799
Fam171b	family with sequence similarity 171, member B	6.57599	3.79131	0.14512
Cdr2l	cerebellar degeneration-related protein 2-like	6.56587	3.78473	0.145477
Gja1	gap junction protein, alpha 1	7.45125	4.6718	0.145647
Chsy3	chondroitin sulfate synthase 3	8.48362	5.70596	0.145828
Mgp	matrix Gla protein	12.2045	9.43253	0.146406
Zfp354c	zinc finger protein 354C	8.28457	5.51596	0.146746
Kcnk2	potassium channel, subfamily K, member 2	6.08641	3.32193	0.147166
Epb4.1l3	erythrocyte protein band 4.1-like 3	6.56795	3.80352	0.147171
Irx1	Iroquois related homeobox 1 (Drosophila)	7.14084	4.37778	0.147311
Calcrl	calcitonin receptor-like	7.73861	4.9837	0.148146
Htra3	HtrA serine peptidase 3	9.23453	6.48454	0.148652
Zfp9	zinc finger protein 9	7.47212	4.72896	0.149357
Angpt1	angiopoietin 1	6.90236	4.1593	0.149368
Omd	osteomodulin	7.4686	4.72812	0.149635
Barx2	BarH-like homeobox 2	6.64228	3.90528	0.149996
Fkbp1b	FK506 binding protein 1b	6.65443	3.91909	0.150169
Gimap6	GTPase, IMAP family member 6	6.07736	3.34294	0.150265
Ncam1	neural cell adhesion molecule 1	8.80313	6.07023	0.150423
B3galnt1	UDP-GalNAc:betaGlcNAc beta 1,3-galactosaminyltransferase, polypeptide 1	6.84969	4.11725	0.150471
Ahrr	aryl-hydrocarbon receptor repressor	6.04966	3.32193	0.150963
Ctla2a	cytotoxic T lymphocyte-associated protein 2 alpha	7.26255	4.54433	0.151962
Dnm3os	dynamin 3, opposite strand	6.57219	3.8547	0.152039
Actb	actin, beta	11.4353	8.71861	0.152127
Kcne4	potassium voltage-gated channel, Isk-related subfamily, gene 4	6.9517	4.23586	0.152213
Dab1	disabled homolog 1 (Drosophila)	6.93995	4.22562	0.152372
Pofut2	protein O-fucosyltransferase 2	8.24935	5.53521	0.152392
Ldb2	LIM domain binding 2	6.78064	4.07091	0.152859
Adra2c	adrenergic receptor, alpha 2c	6.73494	4.02777	0.15313
Kcna1	potassium voltage-gated channel, shaker-related subfamily, member 1	6.19738	3.49755	0.153911
Snta1	syntrophin, acidic 1	6.09109	3.39951	0.154794
Fam171a2	family with sequence similarity 171, member A2	7.88457	5.19419	0.154923
Plp1	proteolipid protein (myelin) 1	7.77089	5.0851	0.155416
Cd248	CD248 antigen, endosialin	8.18238	5.49762	0.155527
Rftn2	raftlin family member 2	6.24578	3.56374	0.155821
Decaf12l1	DDB1 and CUL4 associated factor 12-like 1	6.44867	3.76695	0.155855
Gabra1	gamma-aminobutyric acid (GABA) A receptor, subunit alpha 1	6.64881	3.9671	0.155856
Lum	lumican	12.8046	10.123	0.155867
Npl	N-acetylneuraminate pyruvate lyase	7.29859	4.61968	0.156159
Tmem119	transmembrane protein 119	8.12147	5.44707	0.156648
Nav1	neuron navigator 1	7.10549	4.43246	0.156797
Bace1	beta-site APP cleaving enzyme 1	8.9111	6.24074	0.157087
Fcgrt	Fc receptor, IgG, alpha chain transporter	9.38053	6.71033	0.157105
Rnf144a	ring finger protein 144A	7.6425	4.97578	0.157484
Dlc1	deleted in liver cancer 1	7.73758	5.07185	0.157592
Pecam1	platelet/endothelial cell adhesion molecule 1	6.18213	3.51755	0.157718
Pde7b	phosphodiesterase 7B	8.53162	5.86755	0.157774
Nov	nephroblastoma overexpressed gene	8.15042	5.49315	0.158519
Nbl1	neuroblastoma, suppression of tumorigenicity 1	7.97296	5.31713	0.158678
Cdh5	cadherin 5	6.86901	4.21373	0.158738
Egfl7	EGF-like domain 7	7.51202	4.85868	0.158952
Efemp2	epidermal growth factor-containing fibulin-like extracellular matrix protein 2	9.61714	6.96587	0.15918
Fndc5	fibronectin type III domain containing 5	6.34039	3.69199	0.159497
Slc40a1	solute carrier family 40 (iron-regulated transporter), member 1	7.95919	5.31165	0.159592
Sema3b	sema domain, immunoglobulin domain (Ig), short basic domain, secreted, (semaphorin) 3B	7.70379	5.05703	0.159678
Angptl1	angiopoietin-like 1	8.27406	5.62861	0.159823
Plvap	plasmalemma vesicle associated protein	7.80878	5.16397	0.159894
Fam38b	family with sequence similarity 38, member B	6.49072	3.85082	0.160439
Sept4	septin 4	6.52809	3.88977	0.160615
Rgs7bp	regulator of G-protein signalling 7 binding protein	7.23702	4.60108	0.16088
S1pr2	sphingosine-1-phosphate receptor 2	7.87619	5.2404	0.160897
Dab2ip	disabled homolog 2 (Drosophila) interacting protein	7.62734	4.99982	0.161822
Fxyd1	FXYD domain-containing ion transport regulator 1	7.71795	5.09185	0.161981
Sdpr	serum deprivation response	7.68747	5.06649	0.162557
Loxl2	lysyl oxidase-like 2	9.55594	6.93568	0.162638
Chrna1	cholinergic receptor, nicotinic, alpha polypeptide 1 (muscle)	6.04704	3.42749	0.162718
Man1c1	mannosidase, alpha, class 1C, member 1	8.25476	5.64162	0.163443
Fam114a1	family with sequence similarity 114, member A1	9.32404	6.7176	0.164204
Dixdc1	DIX domain containing 1	6.73939	4.13362	0.16428
Aoc3	amine oxidase, copper containing 3	6.23898	3.63769	0.164791
Oaf	OAF homolog (Drosophila)	8.19922	5.6002	0.165051
Fkbp14	FK506 binding protein 14	9.2635	6.67458	0.16621
Pdia5	protein disulfide isomerase associated 5	7.63622	5.05042	0.16657
Matn2	matrilin 2	8.47211	5.88962	0.166953
Ddr2	discoidin domain receptor family, member 2	8.1513	5.5689	0.166963
Mmrn2	multimerin 2	6.48107	3.90178	0.167323
Fndc1	fibronectin type III domain containing 1	9.31016	6.73919	0.168291
Tbkbp1	TBK1 binding protein 1	7.00654	4.44221	0.169067
Prdx4	peroxiredoxin 4	8.69866	6.13434	0.169069
Emcn	endomucin	7.18159	4.6243	0.169894
Slc41a2	solute carrier family 41, member 2	6.36277	3.81146	0.1706
Nudt6	nudix (nucleoside diphosphate linked moiety X)-type motif 6	7.51458	4.96361	0.17064
Chst7	carbohydrate (N-acetylglucosamino) sulfotransferase 7	6.1627	3.61994	0.171614
Fkbp9	FK506 binding protein 9	11.6577	9.11977	0.17219
Prrx1	paired related homeobox 1	7.64881	5.11547	0.172738
Tmcc2	transmembrane and coiled-coil domains 2	6.43649	3.90392	0.172831
Zdhhc1	zinc finger, DHHC domain containing 1	6.27509	3.74842	0.173539
Cilp2	cartilage intermediate layer protein 2	6.9207	4.39548	0.173713
Galk1	galactokinase 1	8.24972	5.73313	0.174756
Cdgap	CDC42 GTPase-activating protein	7.19889	4.68395	0.174956
Thy1	thymus cell antigen 1, theta	6.79873	4.2858	0.175199
Epyc	epiphycan	6.29693	3.78455	0.175266
Cep170	centrosomal protein 170	6.58339	4.07412	0.175644
Agtr1a	angiotensin II receptor, type 1a	6.05892	3.55032	0.175726
P4htm	prolyl 4-hydroxylase, transmembrane (endoplasmic reticulum)	6.43671	3.92859	0.175785
Ptpla	protein tyrosine phosphatase-like (proline instead of catalytic arginine), member a	8.02126	5.51519	0.176034
Dact3	dapper homolog 3, antagonist of beta-catenin (xenopus)	8.50354	5.99828	0.176133
S1pr3	sphingosine-1-phosphate receptor 3	6.50107	3.99891	0.176512
Lhfp	lipoma HMGIC fusion partner	10.2596	7.76088	0.176937
Esam	endothelial cell-specific adhesion molecule	7.07904	4.58143	0.17707
Sdc4	syndecan 4	10.7014	8.20556	0.17729
Adam22	a disintegrin and metallopeptidase domain 22	6.95519	4.46071	0.177454
Wnt11	wingless-related MMTV integration site 11	8.94728	6.45905	0.178225
Cbfa2t3	core-binding factor, runt domain, alpha subunit 2, translocated to, 3 (human)	6.33845	3.857	0.179064
Fcgr2b	Fc receptor, IgG, low affinity IIb	8.00376	5.52354	0.179217
Limch1	LIM and calponin homology domains 1	7.18664	4.70647	0.179223
Chpf	chondroitin polymerizing factor	8.0052	5.532	0.180091
Htra1	HtrA serine peptidase 1	10.8048	8.33274	0.180236
Scn7a	sodium channel, voltage-gated, type VII, alpha	6.9362	4.46533	0.180382
Arap3	ArfGAP with RhoGAP domain, ankyrin repeat and PH domain 3	6.21407	3.74358	0.18043
Serping1	serine (or cysteine) peptidase inhibitor, clade G, member 1	10.7495	8.28076	0.180651
Tgfb1i1	transforming growth factor beta 1 induced transcript 1	7.4751	5.00688	0.180714
Npas3	neuronal PAS domain protein 3	6.91372	4.4458	0.180752
Rcsd1	RCSD domain containing 1	7.16251	4.69746	0.181111
Dab2	disabled homolog 2 (Drosophila)	8.10611	5.64164	0.181184
Slc2a13	solute carrier family 2 (facilitated glucose transporter), member 13	7.52654	5.06909	0.182068
Spsb1	splA/ryanodine receptor domain and SOCS box containing 1	7.72454	5.26719	0.182081
Slco2b1	solute carrier organic anion transporter family, member 2b1	6.17725	3.72057	0.182165
C1r	complement component 1, r subcomponent	8.85322	6.40741	0.183543
Clec4n	C-type lectin domain family 4, member n	6.80999	4.36852	0.184096
Fmo1	flavin containing monooxygenase 1	8.33282	5.89344	0.184363
Lsamp	limbic system-associated membrane protein	8.53259	6.10605	0.186011
Ccdc80	coiled-coil domain containing 80	10.2137	7.78793	0.186115
C1qtnf4	C1q and tumor necrosis factor related protein 4	6.89561	4.4716	0.186338
Sparc	secreted acidic cysteine rich glycoprotein	13.144	10.7222	0.186627
Tle2	transducin-like enhancer of split 2, homolog of Drosophila E(spl)	6.09886	3.6792	0.1869
Obsl1	obscurin-like 1	7.6674	5.2544	0.187765
Dchs1	dachsous 1 (Drosophila)	7.20743	4.79537	0.187887
Igfbp3	insulin-like growth factor binding protein 3	8.01496	5.60301	0.187902
Tyrobp	TYRO protein tyrosine kinase binding protein	7.56973	5.16139	0.188372
Efna2	ephrin A2	6.34216	3.93499	0.188525
Plxnd1	plexin D1	7.67938	5.27591	0.189009
Bmp1	bone morphogenetic protein 1	8.86398	6.46113	0.189091
C1qc	complement component 1, q subcomponent, C chain	7.74944	5.34793	0.189266
Trpm7	transient receptor potential cation channel, subfamily M, member 7	7.18673	4.78526	0.189272
Col4a2	collagen, type IV, alpha 2	10.764	8.36652	0.189792
Pmepa1	prostate transmembrane protein, androgen induced 1	8.9331	6.53609	0.189858
Eif4e2	eukaryotic translation initiation factor 4E member 2	7.5606	5.16366	0.189867
Col8a1	collagen, type VIII, alpha 1	10.8948	8.50856	0.191275
Ecscr	endothelial cell-specific chemotaxis regulator	6.34999	3.96887	0.19196
Fat4	FAT tumor suppressor homolog 4 (Drosophila)	8.55925	6.1816	0.192423
Rnase4	ribonuclease, RNase A family 4	10.3459	7.97393	0.193183
Hs6st2	heparan sulfate 6-O-sulfotransferase 2	8.38653	6.01732	0.193552
Camk2n1	calcium/calmodulin-dependent protein kinase II inhibitor 1	10.045	7.68227	0.194427
Ptprb	protein tyrosine phosphatase, receptor type, B	6.22381	3.8617	0.194506
Slc15a2	solute carrier family 15 (H+/peptide transporter), member 2	9.68099	7.31929	0.194562
Cbx6	chromobox homolog 6	9.87056	7.51112	0.194867
Aff3	AF4/FMR2 family, member 3	6.85901	4.50054	0.194998
Notum	notum pectinacetylesterase homolog (Drosophila)	6.31769	3.96132	0.195282
Aldh18a1	aldehyde dehydrogenase 18 family, member A1	9.61393	7.26112	0.195764
Epdr1	ependymin related protein 1 (zebrafish)	7.10444	4.75746	0.196557
Foxp2	forkhead box P2	6.62929	4.28368	0.196744
Gja4	gap junction protein, alpha 4	6.92473	4.57961	0.196811
Cmklr1	chemokine-like receptor 1	6.15257	3.80797	0.196882
Nenf	neuron derived neurotrophic factor	9.70617	7.36593	0.197477
Cyp1b1	cytochrome P450, family 1, subfamily b, polypeptide 1	7.51978	5.18048	0.197606
Npr2	natriuretic peptide receptor 2	8.33825	5.99966	0.197703
Cplx2	complexin 2	6.83528	4.49787	0.197865
Olfml2b	olfactomedin-like 2B	7.02391	4.68679	0.197905
Ccdc88a	coiled coil domain containing 88A	6.42312	4.09035	0.198503
Tcfl5	transcription factor-like 5 (basic helix-loop-helix)	6.18197	3.85142	0.198808
Cacna1d	calcium channel, voltage-dependent, L type, alpha 1D subunit	6.11533	3.78736	0.199164
Wnt6	wingless-related MMTV integration site 6	6.62808	4.30046	0.199212
Scara3	scavenger receptor class A, member 3	9.29168	6.96431	0.199247
Clip3	CAP-GLY domain containing linker protein 3	7.55769	5.23663	0.20012
Mbp	myelin basic protein	7.84363	5.52275	0.200145
Ptn	pleiotrophin	10.8034	8.48813	0.200927
Tek	endothelial-specific receptor tyrosine kinase	6.35114	4.03651	0.201014
Bmp4	bone morphogenetic protein 4	6.39592	4.08165	0.201064
Rusc2	RUN and SH3 domain containing 2	7.02714	4.71658	0.201582
Armcx3	armadillo repeat containing, X-linked 3	8.85524	6.54587	0.201749
Gnb4	guanine nucleotide binding protein (G protein), beta 4	8.49103	6.185	0.202216
Nr4a1	nuclear receptor subfamily 4, group A, member 1	6.19443	3.88872	0.202261
Akap12	A kinase (PRKA) anchor protein (gravin) 12	7.96381	5.66457	0.20317
Slc38a4	solute carrier family 38, member 4	7.59302	5.29456	0.20328
Metrn	meteorin, glial cell differentiation regulator	6.75113	4.4571	0.203905
Fras1	Fraser syndrome 1 homolog (human)	8.45009	6.16173	0.204708
Ccdc85b	coiled-coil domain containing 85B	7.21929	4.93472	0.205247
Cd97	CD97 antigen	8.11847	5.83963	0.206063
Snord123	small nucleolar RNA, C/D box 123	8.88557	6.60802	0.206248
Cxx1c	CAAX box 1 homolog C (human)	7.92033	5.65339	0.20777
Abca8a	ATP-binding cassette, sub-family A (ABC1), member 8a	8.06839	5.8023	0.207893
Hebp1	heme binding protein 1	8.34046	6.07582	0.208102
Crtap	cartilage associated protein	11.1214	8.86286	0.208983
Purg	purine-rich element binding protein G	8.89565	6.63883	0.209233
Pdc	phosducin	6.95646	4.70095	0.209423
Eny2	enhancer of yellow 2 homolog (Drosophila)	6.43075	4.17546	0.209455
Chst11	carbohydrate sulfotransferase 11	7.88545	5.63333	0.209915
Mgl1	macrophage galactose N-acetyl-galactosamine specific lectin 1	6.12215	3.87579	0.210755
Tc2n	tandem C2 domains, nuclear	6.33959	4.09495	0.211007
Fktn	fukutin	6.23934	3.99814	0.21151
Ttyh2	tweety homolog 2 (Drosophila)	6.85164	4.61363	0.211979
Ctsz	cathepsin Z	8.37558	6.13757	0.211979
Pkdcc	protein kinase domain containing, cytoplasmic	6.40675	4.16882	0.21199
Fam3c	family with sequence similarity 3, member C	8.74066	6.50331	0.212076
Atp1a2	ATPase, Na+/K+ transporting, alpha 2 polypeptide	6.37903	4.14543	0.212627
Xist	inactive X specific transcripts	7.34183	5.10931	0.212787
Laptm5	lysosomal-associated protein transmembrane 5	7.4543	5.23034	0.214053
Nid2	nidogen 2	6.9704	4.74861	0.214375
Tspan4	tetraspanin 4	8.78823	6.56695	0.214451
Adamts10	a disintegrin-like and metallopeptidase (reprolysin type) with thrombospondin type 1 motif, 10	8.05194	5.83345	0.214866
Lst1	leukocyte specific transcript 1	6.62027	4.40257	0.214984
Sepn1	selenoprotein N, 1	8.21507	5.99789	0.215061
C3ar1	complement component 3a receptor 1	6.02793	3.82474	0.217157
Fkbp1a	FK506 binding protein 1a	9.43585	7.23507	0.21752
Glt8d2	glycosyltransferase 8 domain containing 2	7.31708	5.11711	0.217642
Dennd2a	DENN/MADD domain containing 2A	7.17539	4.97631	0.217776
Anpep	alanyl (membrane) aminopeptidase	7.24668	5.04984	0.218115
Pftk1	PFTAIRE protein kinase 1	7.89087	5.69418	0.218138
Pfn2	profilin 2	10.2083	8.01387	0.218475
Armcx2	armadillo repeat containing, X-linked 2	10.2348	8.04042	0.218487
Colec12	collectin sub-family member 12	7.56196	5.36832	0.218599
Gdnf	glial cell line derived neurotrophic factor	6.05472	3.86556	0.219279
Zbtb16	zinc finger and BTB domain containing 16	6.79322	4.60471	0.219378
Timp2	tissue inhibitor of metalloproteinase 2	10.9704	8.78484	0.219824
Cx3cr1	chemokine (C-X3-C) receptor 1	6.91077	4.72535	0.219848
Mxra8	matrix-remodelling associated 8	10.6636	8.48056	0.220216
Sesn2	sestrin 2	6.30657	4.12486	0.220414
Wnt5a	wingless-related MMTV integration site 5A	10.1767	7.99709	0.220731
F2r	coagulation factor II (thrombin) receptor	9.14864	6.97057	0.220971
Klf2	Kruppel-like factor 2 (lung)	7.52684	5.34987	0.22114
Vash1	vasohibin 1	6.19054	4.01539	0.221419
Slit3	slit homolog 3 (Drosophila)	7.44782	5.2753	0.221823
Epcam	epithelial cell adhesion molecule	8.73497	6.56302	0.221911
C1qa	complement component 1, q subcomponent, alpha polypeptide	8.39379	6.22323	0.222124
Sh3pxd2b	SH3 and PX domains 2B	8.24976	6.08282	0.222682
Iglon5	IgLON family member 5	6.02913	3.86233	0.222704
Lyz1	lysozyme 1	9.96028	7.79483	0.222913
Mcam	melanoma cell adhesion molecule	6.24646	4.08279	0.223188
Mmrn1	multimerin 1	6.2803	4.12244	0.224088
Cd302	CD302 antigen	8.54839	6.39285	0.224449
Flywch2	FLYWCH family member 2	6.65181	4.50067	0.225135
Col4a1	collagen, type IV, alpha 1	11.1406	8.99324	0.225728
Armcx1	armadillo repeat containing, X-linked 1	7.85569	5.71065	0.226089
Depdc6	DEP domain containing 6	6.09194	3.94857	0.22635
Alox5ap	arachidonate 5-lipoxygenase activating protein	7.09746	4.95488	0.226474
Ntng1	netrin G1	6.15242	4.01204	0.22682
Lphn1	latrophilin 1	7.82146	5.68186	0.226943
Chrd	chordin	6.21358	4.07706	0.227428
Morc4	microrchidia 4	7.01548	4.87986	0.22757
Crispld2	cysteine-rich secretory protein LCCL domain containing 2	8.87408	6.73851	0.227578
Cyba	cytochrome b-245, alpha polypeptide	8.83292	6.6993	0.227885
Lpar1	lysophosphatidic acid receptor 1	8.98566	6.85235	0.227934
Dbn1	drebrin 1	7.00986	4.87973	0.228437
Rpl39l	ribosomal protein L39-like	9.43271	7.30332	0.228554
Fgd1	FYVE, RhoGEF and PH domain containing 1	6.97127	4.84291	0.228718
Ubash3b	ubiquitin associated and SH3 domain containing, B	6.19661	4.06902	0.22884
Gpc1	glypican 1	9.83315	7.70617	0.228937
Fcrls	Fc receptor-like S, scavenger receptor	6.11884	3.99313	0.229138
Stab1	stabilin 1	7.09658	4.97181	0.229288
Vapb	vesicle-associated membrane protein, associated protein B and C	9.1935	7.06875	0.229291
Zeb1	zinc finger E-box binding homeobox 1	8.35215	6.23182	0.229994
Lrrn4cl	LRRN4 C-terminal like	6.49487	4.37706	0.230396
Lims2	LIM and senescent cell antigen like domains 2	6.17113	4.0544	0.230569
Fam65a	family with sequence similarity 65, member A	6.67155	4.55499	0.230596
Spry4	sprouty homolog 4 (Drosophila)	6.34929	4.23309	0.230654
Olfml1	olfactomedin-like 1	7.66364	5.54809	0.230758
Lhfpl2	lipoma HMGIC fusion partner-like 2	8.85273	6.73723	0.230766
Crybb3	crystallin, beta B3	8.08053	5.96667	0.231028
Apcdd1	adenomatosis polyposis coli down-regulated 1	6.92443	4.81523	0.231776
Nrp1	neuropilin 1	8.99794	6.89087	0.232118
Ggh	gamma-glutamyl hydrolase	9.9805	7.88055	0.233266
Praf2	PRA1 domain family 2	8.28724	6.18737	0.233279
Fzd2	frizzled homolog 2 (Drosophila)	7.93065	5.8372	0.23432
Gnai1	guanine nucleotide binding protein (G protein), alpha inhibiting 1	8.0559	5.96933	0.23544
Tcea3	transcription elongation factor A (SII), 3	7.14069	5.05499	0.235582
Grem2	gremlin 2 homolog, cysteine knot superfamily (Xenopus laevis)	6.24917	4.16737	0.23622
Slc38a10	solute carrier family 38, member 10	10.1632	8.08209	0.236334
Lamc1	laminin, gamma 1	9.09001	7.01023	0.23655
Atp8b2	ATPase, class I, type 8B, member 2	8.76475	6.68613	0.236741
Megf6	multiple EGF-like-domains 6	6.99232	4.91401	0.236792
Stk39	serine/threonine kinase 39, STE20/SPS1 homolog (yeast)	6.34943	4.27697	0.237754
Kdr	kinase insert domain protein receptor	7.08585	5.0149	0.238003
Msrb3	methionine sulfoxide reductase B3	8.103	6.03246	0.23807
Adcy7	adenylate cyclase 7	8.38594	6.31635	0.238227
Erc2	ELKS/RAB6-interacting/CAST family member 2	6.11935	4.05058	0.238363
Fermt2	fermitin family homolog 2 (Drosophila)	8.98185	6.91313	0.238371
Cox6b2	cytochrome c oxidase subunit VIb polypeptide 2	6.84347	4.77562	0.238515
Masp1	mannan-binding lectin serine peptidase 1	8.20168	6.13413	0.238564
Fndc4	fibronectin type III domain containing 4	6.28559	4.22186	0.239197
Tnfrsf19	tumor necrosis factor receptor superfamily, member 19	7.94289	5.8819	0.239652
Lix1l	Lix1-like	7.19145	5.13098	0.239738
Mef2c	myocyte enhancer factor 2C	6.10002	4.04346	0.240389
Mylk	myosin, light polypeptide kinase	8.89703	6.84196	0.240637
Lypd6	LY6/PLAUR domain containing 6	7.19025	5.1366	0.240874
Tmtc1	transmembrane and tetratricopeptide repeat containing 1	6.76233	4.70874	0.240884
Ndst1	N-deacetylase/N-sulfotransferase (heparan glucosaminyl) 1	8.21423	6.16164	0.241051
Marcksl1	MARCKS-like 1	7.88241	5.83188	0.241395
Pik3r1	phosphatidylinositol 3-kinase, regulatory subunit, polypeptide 1 (p85 alpha)	10.0186	7.97094	0.241873
Tmem150	transmembrane protein 150	6.81728	4.76969	0.241888
Ptpn21	protein tyrosine phosphatase, non-receptor type 21	7.64851	5.60167	0.242014
C1qb	complement component 1, q subcomponent, beta polypeptide	7.71382	5.66735	0.242076
Zc3h7b	zinc finger CCCH type containing 7B	9.42916	7.38398	0.242292
Pros1	protein S (alpha)	7.84007	5.79655	0.242571
Gpm6b	glycoprotein m6b	10.4021	8.36098	0.242973
Dock10	dedicator of cytokinesis 10	6.07005	4.03036	0.243216
Clcn5	chloride channel 5	7.88807	5.84903	0.243326
Slc12a4	solute carrier family 12, member 4	7.9866	5.94779	0.243364
Kcnd3	potassium voltage-gated channel, Shal-related family, member 3	7.19114	5.15263	0.243415
Slc1a3	solute carrier family 1 (glial high affinity glutamate transporter), member 3	6.62391	4.58582	0.243486
Gpr116	G protein-coupled receptor 116	6.6216	4.58444	0.243643
Pde8a	phosphodiesterase 8A	7.5519	5.51929	0.244413
Cxxc5	CXXC finger 5	7.68764	5.65538	0.244472
Jph4	junctophilin 4	7.49221	5.46021	0.244516
Ace2	angiotensin I converting enzyme (peptidyl-dipeptidase A) 2	6.45448	4.42678	0.245246
Cldn5	claudin 5	7.06964	5.04277	0.245387
Cyr61	cysteine rich protein 61	8.34834	6.32176	0.245436
Zfp449	zinc finger protein 449	6.80906	4.78763	0.246314
Cyp2f2	cytochrome P450, family 2, subfamily f, polypeptide 2	9.87282	7.85341	0.246659
Lamb2	laminin, beta 2	8.33356	6.3175	0.247232
Scamp5	secretory carrier membrane protein 5	6.73457	4.72435	0.248235
Golm1	golgi membrane protein 1	8.85056	6.8407	0.248297
Nrxn1	neurexin I	9.3878	7.38012	0.248673
Epha1	Eph receptor A1	8.83442	6.82927	0.249109
Iqgap2	IQ motif containing GTPase activating protein 2	6.28693	4.28336	0.249382
Socs2	suppressor of cytokine signaling 2	8.33962	6.33861	0.249825
Lgals7	lectin, galactose binding, soluble 7	8.12753	6.12871	0.250205
Pdgfa	platelet derived growth factor, alpha	8.79167	6.79711	0.250944
Klhl23	kelch-like 23 (Drosophila)	6.74602	4.75338	0.251279
Prss12	protease, serine, 12 neurotrypsin (motopsin)	7.19387	5.20191	0.251397
Pdzrn3	PDZ domain containing RING finger 3	9.23316	7.24244	0.251613
Lrrtm1	leucine rich repeat transmembrane neuronal 1	7.05597	5.06621	0.251781
Chpf2	chondroitin polymerizing factor 2	8.41319	6.42343	0.251781
Tbc1d24	TBC1 domain family, member 24	6.72918	4.7421	0.252249
Sept6	septin 6	6.32204	4.33601	0.252433
Ttyh3	tweety homolog 3 (Drosophila)	7.9794	5.99466	0.252658
Loxl3	lysyl oxidase-like 3	7.06053	5.07773	0.252998
Ly86	lymphocyte antigen 86	6.53518	4.5533	0.25316
Nfib	nuclear factor I/B	8.57251	6.59143	0.2533
Podxl	podocalyxin-like	6.23551	4.25505	0.253409
Lgi2	leucine-rich repeat LGI family, member 2	9.12376	7.14905	0.254421
Atf5	activating transcription factor 5	9.13784	7.16827	0.255329
Pcbp4	poly(rC) binding protein 4	8.14338	6.17659	0.255822
Mical1	microtubule associated monoxygenase, calponin and LIM domain containing 1	6.44654	4.48033	0.255924
Cnrip1	cannabinoid receptor interacting protein 1	7.42164	5.45611	0.256045
Rgs16	regulator of G-protein signaling 16	6.58086	4.61736	0.256406
Dse	dermatan sulfate epimerase	7.27576	5.31239	0.256429
RP23-100C5.8	ProSAPiP1 protein	7.90349	5.941	0.256585
Mex3b	mex3 homolog B (C. elegans)	7.21743	5.25563	0.256708
Nfkbil1	nuclear factor of kappa light polypeptide gene enhancer in B-cells inhibitor-like 1	7.23081	5.27664	0.258069
Sema6c	sema domain, transmembrane domain (TM), and cytoplasmic domain, (semaphorin) 6C	6.09143	4.1373	0.258076
Actn1	actinin, alpha 1	6.44649	4.49501	0.258551
Ctsf	cathepsin F	8.65572	6.70843	0.259303
Plekhf1	pleckstrin homology domain containing, family F (with FYVE domain) member 1	8.34327	6.39727	0.259535
Hexa	hexosaminidase A	10.4846	8.54048	0.259877
Ston1	stonin 1	9.67418	7.73095	0.260034
Fam174b	family with sequence similarity 174, member B	8.06762	6.12853	0.260781
Prmt1	protein arginine N-methyltransferase 1	9.95791	8.0218	0.26132
Pcsk5	proprotein convertase subtilisin/kexin type 5	6.14646	4.21125	0.261483
Akt1s1	AKT1 substrate 1 (proline-rich)	9.35014	7.41791	0.262024
H13	histocompatibility 13	6.15194	4.21994	0.262066
Twf2	twinfilin, actin-binding protein, homolog 2 (Drosophila)	6.2684	4.3383	0.262411
Pcdhb9	protocadherin beta 9	6.71089	4.78149	0.262538
Mdfi	MyoD family inhibitor	7.81951	5.89025	0.262564
Antxr2	anthrax toxin receptor 2	7.45331	5.52597	0.262913
Ms4a4d	membrane-spanning 4-domains, subfamily A, member 4D	6.0264	4.10098	0.263264
Crygd	crystallin, gamma D	8.80756	6.88267	0.26336
Tm6sf1	transmembrane 6 superfamily member 1	6.35026	4.42544	0.263373
Reck	reversion-inducing-cysteine-rich protein with kazal motifs	9.56536	7.64496	0.264181
Hip1	huntingtin interacting protein 1	6.82109	4.90153	0.264335
Eng	endoglin	7.80405	5.88647	0.264698
Cck	cholecystokinin	6.49353	4.57723	0.264933
Car6	carbonic anhydrase 6	6.9346	5.01846	0.264962
Polr2a	polymerase (RNA) II (DNA directed) polypeptide A	9.14411	7.22921	0.26519
Sorbs3	sorbin and SH3 domain containing 3	8.22509	6.31089	0.265319
Naglu	alpha-N-acetylglucosaminidase (Sanfilippo disease IIIB)	8.2396	6.32567	0.265369
Hpgd	hydroxyprostaglandin dehydrogenase 15 (NAD)	7.5879	5.6769	0.265908
Tsc22d3	TSC22 domain family, member 3	11.2793	9.37131	0.266456
Crybb1	crystallin, beta B1	8.32073	6.41322	0.266552
Coro1a	coronin, actin binding protein 1A	7.35708	5.45056	0.266735
Pdgfra	platelet derived growth factor receptor, alpha polypeptide	9.51151	7.6059	0.266903
Runx1t1	runt-related transcription factor 1; translocated to, 1 (cyclin D-related)	6.91726	5.01241	0.267044
Aplp1	amyloid beta (A4) precursor-like protein 1	8.16191	6.25736	0.2671
Ms4a6c	membrane-spanning 4-domains, subfamily A, member 6C	6.51868	4.61612	0.267468
Apod	apolipoprotein D	11.6276	9.72597	0.267646
Dcn	decorin	6.80134	4.90067	0.267819
Tpst1	protein-tyrosine sulfotransferase 1	9.02352	7.12357	0.267953
Aox3	aldehyde oxidase 3	6.70035	4.80059	0.267988
Myl9	myosin, light polypeptide 9, regulatory	9.6778	7.77941	0.268243
Ing3	inhibitor of growth family, member 3	6.51386	4.61618	0.268375
Dact2	dapper homolog 2, antagonist of beta-catenin (xenopus)	7.25483	5.35723	0.268389
Gchfr	GTP cyclohydrolase I feedback regulator	8.57957	6.68287	0.268557
Pigt	phosphatidylinositol glycan anchor biosynthesis, class T	8.29947	6.40517	0.269004
Cygb	cytoglobin	6.95172	5.06165	0.269794
Pisd-ps3	phosphatidylserine decarboxylase, pseudogene 3	6.09734	4.20759	0.269854
Pla2g12a	phospholipase A2, group XIIA	6.71479	4.82572	0.269981
Tfpi	tissue factor pathway inhibitor	8.29383	6.40497	0.27002
Sh3bgrl	SH3-binding domain glutamic acid-rich protein like	10.5345	8.64679	0.270226
Cacna1g	calcium channel, voltage-dependent, T type, alpha 1G subunit	7.8663	5.98111	0.270708
Fgfr1	fibroblast growth factor receptor 1	9.00644	7.12225	0.270896
Ptk7	PTK7 protein tyrosine kinase 7	8.08236	6.20198	0.271612
Sfxn2	sideroflexin 2	6.46832	4.58859	0.271735
Rilpl1	Rab interacting lysosomal protein-like 1	7.66684	5.78741	0.271791
Slc16a6	solute carrier family 16 (monocarboxylic acid transporters), member 6	6.89544	5.01656	0.271895
Mamdc2	MAM domain containing 2	8.04735	6.1685	0.2719
Tex15	testis expressed gene 15	6.25402	4.37561	0.271983
Ank2	ankyrin 2, brain	6.69616	4.82249	0.272878
Rab4a	RAB4A, member RAS oncogene family	7.66705	5.79384	0.272965
Akap2	A kinase (PRKA) anchor protein 2	7.9813	6.1116	0.27363
Inha	inhibin alpha	6.84697	4.97838	0.273841
Lrp1	low density lipoprotein receptor-related protein 1	10.4285	8.56365	0.274544
Heph	hephaestin	8.23148	6.36676	0.274576
Col12a1	collagen, type XII, alpha 1	12.3154	10.4514	0.274706
Abca1	ATP-binding cassette, sub-family A (ABC1), member 1	9.6749	7.81096	0.274725
Irs2	insulin receptor substrate 2	7.61966	5.75766	0.275095
Rnf25	ring finger protein 25	7.75182	5.89	0.275129
Zbtb20	zinc finger and BTB domain containing 20	8.33487	6.47598	0.275688
Vkorc1	vitamin K epoxide reductase complex, subunit 1	11.112	9.25659	0.27636
Sall2	sal-like 2 (Drosophila)	6.10523	4.25051	0.276486
Eid1	EP300 interacting inhibitor of differentiation 1	9.09003	7.23586	0.276592
Hsd17b11	hydroxysteroid (17-beta) dehydrogenase 11	7.62676	5.77319	0.276707
Slc46a1	solute carrier family 46, member 1	6.1698	4.31816	0.277077
Cyp27a1	cytochrome P450, family 27, subfamily a, polypeptide 1	6.19923	4.34993	0.277527
Pmp22	peripheral myelin protein 22	10.5716	8.7243	0.277914
Slc9a3r2	solute carrier family 9 (sodium/hydrogen exchanger), member 3 regulator 2	7.19444	5.34876	0.278224
Trpv6	transient receptor potential cation channel, subfamily V, member 6	6.64844	4.80334	0.278336
Eml2	echinoderm microtubule associated protein like 2	7.35491	5.51001	0.278375
St3gal6	ST3 beta-galactoside alpha-2,3-sialyltransferase 6	6.90518	5.06172	0.278653
Kank2	KN motif and ankyrin repeat domains 2	6.13887	4.29605	0.278776
Col18a1	collagen, type XVIII, alpha 1	7.48303	5.64098	0.278925
Pex19	peroxisomal biogenesis factor 19	7.02411	5.1829	0.279088
Ttc28	tetratricopeptide repeat domain 28	9.30645	7.46654	0.279339
Ahi1	Abelson helper integration site 1	6.97946	5.14149	0.279715
Irs1	insulin receptor substrate 1	8.64331	6.80541	0.279729
Sulf1	sulfatase 1	8.84538	7.00864	0.279954
Wfdc1	WAP four-disulfide core domain 1	6.36559	4.52916	0.280014
Lipa	lysosomal acid lipase A	7.30496	5.46911	0.280126
Khsrp	KH-type splicing regulatory protein	8.21355	6.37945	0.280466
Fbxo10	F-box protein 10	6.90763	5.07521	0.280793
Mpped2	metallophosphoesterase domain containing 2	7.94408	6.11219	0.280896
Myo5c	myosin VC	6.12365	4.29253	0.281046
Galnt10	UDP-N-acetyl-alpha-D-galactosamine:polypeptide N-acetylgalactosaminyltransferase 10	7.70725	5.87752	0.281317
Adk	adenosine kinase	10.7786	8.9502	0.281575
Tbx2	T-box 2	7.45017	5.62266	0.28175
Sdk2	sidekick homolog 2 (chicken)	6.60206	4.77503	0.281844
Arrb2	arrestin, beta 2	6.56102	4.73651	0.282337
Fcgr3	Fc receptor, IgG, low affinity III	7.24746	5.42301	0.282349
Vgll4	vestigial like 4 (Drosophila)	8.40011	6.57694	0.282599
Emilin2	elastin microfibril interfacer 2	6.23263	4.40973	0.282652
Nucb2	nucleobindin 2	8.21732	6.39665	0.283089
Trpc1	transient receptor potential cation channel, subfamily C, member 1	6.02694	4.20827	0.283482
Wtip	WT1-interacting protein	8.93761	7.12005	0.2837
Pgcp	plasma glutamate carboxypeptidase	10.2621	8.44456	0.283704
Jam2	junction adhesion molecule 2	8.5024	6.68494	0.28372
Gprc5b	G protein-coupled receptor, family C, group 5, member B	6.2911	4.4762	0.284224
Npdc1	neural proliferation, differentiation and control gene 1	9.5223	7.70801	0.284344
Gpihbp1	GPI-anchored HDL-binding protein 1	6.07279	4.25937	0.284516
Sulf2	sulfatase 2	7.66382	5.8509	0.284614
Slc4a4	solute carrier family 4 (anion exchanger), member 4	8.21275	6.40266	0.285173
Stxbp1	syntaxin binding protein 1	6.84526	5.04047	0.286223
Cpne2	copine II	6.4619	4.65845	0.286489
Dmpk	dystrophia myotonica-protein kinase	7.63687	5.83461	0.286725
H2-DMa	histocompatibility 2, class II, locus DMa	7.12342	5.32117	0.286727
Sgcb	sarcoglycan, beta (dystrophin-associated glycoprotein)	6.16363	4.36277	0.287003
Lztfl1	leucine zipper transcription factor-like 1	7.43961	5.6398	0.287212
Ddit4l	DNA-damage-inducible transcript 4-like	7.03973	5.24109	0.287445
Pbx2	pre B-cell leukemia transcription factor 2	7.09069	5.29321	0.287677
Man2b2	mannosidase 2, alpha B2	7.69236	5.8958	0.28786
Sostdc1	sclerostin domain containing 1	7.0208	5.22443	0.287898
Pltp	phospholipid transfer protein	9.95829	8.16789	0.289092
Khdrbs3	KH domain containing, RNA binding, signal transduction associated 3	7.56455	5.77524	0.28931
Srd5a3	steroid 5 alpha-reductase 3	7.0207	5.23329	0.289692
Ifnar2	interferon (alpha and beta) receptor 2	6.64934	4.86322	0.289951
Ext1	exostoses (multiple) 1	9.47083	7.68504	0.290017
Spats2l	spermatogenesis associated, serine-rich 2-like	6.93345	5.148	0.290085
Wipi1	WD repeat domain, phosphoinositide interacting 1	7.33424	5.54913	0.290154
Dkk1	dickkopf homolog 1 (Xenopus laevis)	6.76595	4.9828	0.290548
Ccl19	chemokine (C-C motif) ligand 19	6.18369	4.4043	0.291307
Plekha4	pleckstrin homology domain containing, family A (phosphoinositide binding specific) member 4	6.16111	4.38719	0.292413
Meox1	mesenchyme homeobox 1	6.30962	4.53845	0.292971
Fam132a	family with sequence similarity 132, member A	8.94657	7.17607	0.293107
Bmf	BCL2 modifying factor	7.59776	5.82797	0.293251
Fam69b	family with sequence similarity 69, member B	6.95163	5.18228	0.293341
Arhgap28	Rho GTPase activating protein 28	7.34459	5.57562	0.293418
Hfe	hemochromatosis	7.52492	5.75619	0.293467
Krt75	keratin 75	8.87424	7.10989	0.294359
Rab11fip5	RAB11 family interacting protein 5 (class I)	8.27413	6.51189	0.29479
Ell	elongation factor RNA polymerase II	6.60528	4.8452	0.295232
Sema4c	sema domain, immunoglobulin domain (Ig), transmembrane domain (TM) and short cytoplasmic domain, (semaphorin) 4C	7.58625	5.83047	0.296113
Mertk	c-mer proto-oncogene tyrosine kinase	7.78157	6.0262	0.296197
Kdm4a	lysine (K)-specific demethylase 4A	7.96944	6.2148	0.296347
Sash1	SAM and SH3 domain containing 1	9.74131	7.98771	0.296561
Tspan12	tetraspanin 12	7.32091	5.5707	0.297259
Cbln1	cerebellin 1 precursor protein	9.11775	7.36772	0.297296
Pcdh18	protocadherin 18	7.97465	6.22576	0.297531
Pkmyt1	protein kinase, membrane associated tyrosine/threonine 1	6.18784	4.43951	0.297646
S100a13	S100 calcium binding protein A13	8.74048	6.99258	0.297735
Irx3	Iroquois related homeobox 3 (Drosophila)	9.43977	7.6919	0.297741
Ephb4	Eph receptor B4	8.40804	6.66257	0.298237
Hira	histone cell cycle regulation defective homolog A (S. cerevisiae)	6.83635	5.09274	0.298622
Glis2	GLIS family zinc finger 2	8.18107	6.4375	0.29863
Gpr125	G protein-coupled receptor 125	8.95317	7.21089	0.298897
Tgfbr2	transforming growth factor, beta receptor II	10.6646	8.92415	0.299266
Fhl1	four and a half LIM domains 1	8.38164	6.64226	0.299498
Serf1	small EDRK-rich factor 1	7.64405	5.90842	0.300278
Icam1	intercellular adhesion molecule 1	8.0533	6.32114	0.301001
Kif7	kinesin family member 7	6.76359	5.03143	0.301001
Adcy3	adenylate cyclase 3	7.17435	5.44306	0.301183
Uggt2	UDP-glucose glycoprotein glucosyltransferase 2	6.74864	5.01798	0.301314
Tnfaip6	tumor necrosis factor alpha induced protein 6	6.26381	4.53487	0.301674
Ms4a7	membrane-spanning 4-domains, subfamily A, member 7	6.62444	4.89755	0.302102
Zfp580	zinc finger protein 580	7.37001	5.64524	0.302547
Casc4	cancer susceptibility candidate 4	9.72804	8.00347	0.302589
Wbp5	WW domain binding protein 5	11.4672	9.7431	0.302691
H6pd	hexose-6-phosphate dehydrogenase (glucose 1-dehydrogenase)	7.93264	6.2097	0.302931
Maf	avian musculoaponeurotic fibrosarcoma (v-maf) AS42 oncogene homolog	7.19424	5.47338	0.303368
Lyz2	lysozyme 2	8.95053	7.23035	0.303511
Kidins220	kinase D-interacting substrate 220	6.42832	4.70947	0.303791
Bax	BCL2-associated X protein	8.37554	6.65827	0.304124
Creb3l2	cAMP responsive element binding protein 3-like 2	8.59665	6.88011	0.304278
Rab17	RAB17, member RAS oncogene family	8.33836	6.62387	0.30471
Bdh2	3-hydroxybutyrate dehydrogenase, type 2	7.20637	5.49248	0.304837
Rftn1	raftlin lipid raft linker 1	7.18999	5.47641	0.304903
Flt4	FMS-like tyrosine kinase 4	6.27818	4.56588	0.305173
Kank4	KN motif and ankyrin repeat domains 4	8.02748	6.31643	0.305438
Renbp	renin binding protein	6.87078	5.16066	0.305635
Chrac1	chromatin accessibility complex 1	9.27322	7.56389	0.305802
Zfp612	zinc finger protein 612	6.46937	4.76004	0.305802
Flot2	flotillin 2	9.03238	7.32418	0.306042
Tekt2	tektin 2	6.46098	4.75734	0.307011
Flrt3	fibronectin leucine rich transmembrane protein 3	7.36573	5.66279	0.30716
Smarcd3	SWI/SNF related, matrix associated, actin dependent regulator of chromatin, subfamily d, member 3	6.46855	4.76626	0.307298
Trim47	tripartite motif-containing 47	6.56639	4.86483	0.307453
Prex1	phosphatidylinositol-3,4,5-trisphosphate-dependent Rac exchange factor 1	6.9765	5.27637	0.307758
Nnat	neuronatin	6.51091	4.81085	0.307773
Ano6	anoctamin 6	9.05143	7.35148	0.307797
Ak5	adenylate kinase 5	6.16169	4.46358	0.30819
Prkar1b	protein kinase, cAMP dependent regulatory, type I beta	6.50568	4.80802	0.308286
Rcan2	regulator of calcineurin 2	6.53595	4.84638	0.310019
Cercam	cerebral endothelial cell adhesion molecule	8.04814	6.3587	0.310047
Tspan18	tetraspanin 18	6.81537	5.12722	0.310325
H1fx	H1 histone family, member X	6.86912	5.18176	0.310495
Tenc1	tensin like C1 domain-containing phosphatase	7.32154	5.63453	0.31057
Epb4.1l2	erythrocyte protein band 4.1-like 2	9.51155	7.82526	0.310725
Abat	4-aminobutyrate aminotransferase	7.1131	5.42867	0.311126
Krt19	keratin 19	11.7023	10.0201	0.311614
Arl4a	ADP-ribosylation factor-like 4A	7.53057	5.8486	0.311657
Bri3	brain protein I3	10.1499	8.46928	0.311949
Pvrl3	poliovirus receptor-related 3	6.7006	5.02267	0.312531
Hist2h3c2	histone cluster 2, H3c2	6.31884	4.64248	0.312871
Grik5	glutamate receptor, ionotropic, kainate 5 (gamma 2)	6.25738	4.58218	0.313123
Abcc9	ATP-binding cassette, sub-family C (CFTR/MRP), member 9	9.88436	8.2095	0.313197
Trpm1	transient receptor potential cation channel, subfamily M, member 1	6.72881	5.05528	0.313485
Nsg1	neuron specific gene family member 1	6.14606	4.47486	0.313992
Tnfaip2	tumor necrosis factor, alpha-induced protein 2	7.74528	6.076	0.31441
Prr5l	proline rich 5 like	6.54018	4.87148	0.314537
Mecom	MDS1 and EVI1 complex locus	7.09095	5.42376	0.314866
Cpt1a	carnitine palmitoyltransferase 1a, liver	9.11636	7.45092	0.315248
Cacna2d1	calcium channel, voltage-dependent, alpha2/delta subunit 1	6.84044	5.1771	0.315707
Dpy19l1	dpy-19-like 1 (C. elegans)	9.52629	7.86585	0.316343
Map3k12	mitogen-activated protein kinase kinase kinase 12	6.47696	4.81691	0.316428
Ms4a6b	membrane-spanning 4-domains, subfamily A, member 6B	6.76311	5.10307	0.31643
Zbtb10	zinc finger and BTB domain containing 10	6.04894	4.38987	0.316643
Ptgs2	prostaglandin-endoperoxide synthase 2	8.28053	6.62223	0.316812
Igfbp5	insulin-like growth factor binding protein 5	11.7529	10.0953	0.316973
Rac3	RAS-related C3 botulinum substrate 3	7.57355	5.91647	0.31708
Kbtbd11	kelch repeat and BTB (POZ) domain containing 11	8.72684	7.0714	0.317441
Pkia	protein kinase inhibitor, alpha	7.86612	6.21152	0.317626
Fyn	Fyn proto-oncogene	6.20224	4.55041	0.318236
Acta2	actin, alpha 2, smooth muscle, aorta	10.2613	8.61127	0.318631
Strbp	spermatid perinuclear RNA binding protein	6.53788	4.8899	0.319087
Ror2	receptor tyrosine kinase-like orphan receptor 2	6.57226	4.92494	0.319233
Pacs2	phosphofurin acidic cluster sorting protein 2	7.88313	6.23652	0.31939
Tcf4	transcription factor 4	10.4007	8.75521	0.319633
Cps1	carbamoyl-phosphate synthetase 1	6.29408	4.65325	0.320672
Abi3bp	ABI gene family, member 3 (NESH) binding protein	8.65931	7.02094	0.321219
Evc	Ellis van Creveld gene homolog (human)	6.72555	5.0873	0.321246
Bnc2	basonuclin 2	7.68898	6.053	0.321752
Glt8d1	glycosyltransferase 8 domain containing 1	9.57728	7.94355	0.322254
Fam125b	family with sequence similarity 125, member B	7.37323	5.7422	0.322858
Haghl	hydroxyacylglutathione hydrolase-like	8.46839	6.83805	0.323012
Stard5	StAR-related lipid transfer (START) domain containing 5	7.2661	5.63578	0.323017
Slc4a3	solute carrier family 4 (anion exchanger), member 3	6.55097	4.92079	0.323048
Syt7	synaptotagmin VII	7.12334	5.49728	0.323972
Bin1	bridging integrator 1	6.87686	5.25358	0.324597
Ehd2	EH-domain containing 2	8.98909	7.36744	0.324964
Gypc	glycophorin C	7.08062	5.45914	0.325002
Ptger3	prostaglandin E receptor 3 (subtype EP3)	7.14292	5.52187	0.325099
Nfia	nuclear factor I/A	9.88304	8.26299	0.325324
Ncoa7	nuclear receptor coactivator 7	6.87844	5.25874	0.325403
Ckb	creatine kinase, brain	8.86702	7.24803	0.325563
Tyr	tyrosinase	6.70121	5.08336	0.325821
Serpine1	serine (or cysteine) peptidase inhibitor, clade E, member 1	6.79577	5.17891	0.326044
Gpx8	glutathione peroxidase 8 (putative)	9.76467	8.14785	0.326053
Hspb2	heat shock protein 2	6.44984	4.83352	0.326166
Syde1	synapse defective 1, Rho GTPase, homolog 1 (C. elegans)	6.98103	5.36474	0.326173
Tssc4	tumor-suppressing subchromosomal transferable fragment 4	7.90722	6.29474	0.327036
Pkd1	polycystic kidney disease 1 homolog	7.44379	5.83299	0.327417
Trim35	tripartite motif-containing 35	8.92665	7.3165	0.327564
Fblim1	filamin binding LIM protein 1	6.59392	4.98419	0.32766
Fus	fusion, derived from t(12;16) malignant liposarcoma (human)	11.4921	9.88371	0.327966
Auh	AU RNA binding protein/enoyl-coenzyme A hydratase	6.07025	4.46303	0.32823
Emb	embigin	8.42591	6.82257	0.329114
Copg2as2	coatomer protein complex, subunit gamma 2, antisense 2	6.46516	4.86359	0.329518
Reep6	receptor accessory protein 6	7.57135	5.97148	0.329907
Dhrs4	dehydrogenase/reductase (SDR family) member 4	8.76908	7.17282	0.330733
Tagln	transgelin	7.94671	6.35154	0.330983
Six5	sine oculis-related homeobox 5 homolog (Drosophila)	6.92832	5.33559	0.331543
Sox4	SRY-box containing gene 4	7.25986	5.66788	0.331716
Camk1	calcium/calmodulin-dependent protein kinase I	8.458	6.86649	0.331824
Tsku	tsukushin	6.74304	5.15185	0.331898
Pabpn1	poly(A) binding protein, nuclear 1	8.978	7.38865	0.332321
Lrrc68	leucine rich repeat containing 68	8.54103	6.95395	0.332844
Farp1	FERM, RhoGEF (Arhgef) and pleckstrin domain protein 1 (chondrocyte-derived)	7.87371	6.28989	0.333597
Chst14	carbohydrate (N-acetylgalactosamine 4-0) sulfotransferase 14	7.86923	6.28625	0.333792
Ppp1r12c	protein phosphatase 1, regulatory (inhibitor) subunit 12C	7.12748	5.54499	0.333905
Timp1	tissue inhibitor of metalloproteinase 1	7.60275	6.02028	0.33391
Marveld1	MARVEL (membrane-associating) domain containing 1	8.34718	6.76489	0.333951
Abhd14b	abhydrolase domain containing 14b	8.25382	6.67199	0.334058
Hic1	hypermethylated in cancer 1	6.75749	5.17668	0.334294
Adamts9	a disintegrin-like and metallopeptidase (reprolysin type) with thrombospondin type 1 motif, 9	6.34452	4.76399	0.334359
Ppm1m	protein phosphatase 1M	7.5133	5.93539	0.334967
Gprc5c	G protein-coupled receptor, family C, group 5, member C	6.46441	4.88722	0.335134
Slc1a5	solute carrier family 1 (neutral amino acid transporter), member 5	6.63863	5.06179	0.335215
Il1rn	interleukin 1 receptor antagonist	7.17003	5.59361	0.335313
Nfix	nuclear factor I/X	9.96366	8.38832	0.335564
Prkg1	protein kinase, cGMP-dependent, type I	6.98972	5.41451	0.335594
Cilp	cartilage intermediate layer protein, nucleotide pyrophosphohydrolase	6.02627	4.45135	0.335662
Pla2g15	phospholipase A2, group XV	6.91522	5.34043	0.335692
Rab4a	RAB4A, member RAS oncogene family	7.02879	5.45406	0.335706
Dmwd	dystrophia myotonica-containing WD repeat motif	7.61084	6.03771	0.336078
Ptprv	protein tyrosine phosphatase, receptor type, V	6.23858	4.66558	0.336109
Ppap2b	phosphatidic acid phosphatase type 2B	10.8204	9.2478	0.336211
Daam2	dishevelled associated activator of morphogenesis 2	6.38216	4.8114	0.336631
Dact1	dapper homolog 1, antagonist of beta-catenin (xenopus)	6.20824	4.63846	0.33686
Schip1	schwannomin interacting protein 1	8.36165	6.79796	0.338285
Klf13	Kruppel-like factor 13	7.40746	5.84486	0.33854
Zcchc24	zinc finger, CCHC domain containing 24	8.06133	6.49902	0.338608
Sbsn	suprabasin	8.24387	6.68434	0.339262
Lcp1	lymphocyte cytosolic protein 1	7.1685	5.61044	0.339607
Ptprd	protein tyrosine phosphatase, receptor type, D	9.01397	7.45826	0.340161
Ap2b1	adaptor-related protein complex 2, beta 1 subunit	9.42057	7.86579	0.34038
Pde3b	phosphodiesterase 3B, cGMP-inhibited	6.18275	4.62983	0.34082
Dsel	dermatan sulfate epimerase-like	8.58041	7.02753	0.340829
Mmp15	matrix metallopeptidase 15	7.38152	5.83002	0.341155
Evc2	Ellis van Creveld syndrome 2 homolog (human)	6.87656	5.32857	0.341986
St3gal5	ST3 beta-galactoside alpha-2,3-sialyltransferase 5	7.03218	5.48427	0.342005
Scn2b	sodium channel, voltage-gated, type II, beta	6.48415	4.94116	0.343173
Cirbp	cold inducible RNA binding protein	10.0929	8.55193	0.343661
Shisa2	shisa homolog 2 (Xenopus laevis)	6.56604	5.02513	0.343669
Spr	sepiapterin reductase	8.16836	6.62967	0.344198
Gng2	guanine nucleotide binding protein (G protein), gamma 2	6.76593	5.22772	0.344312
Slc44a1	solute carrier family 44, member 1	7.63263	6.09535	0.344534
Rab5c	RAB5C, member RAS oncogene family	10.226	8.69018	0.344878
Klhl29	kelch-like 29 (Drosophila)	7.14131	5.60667	0.345165
Abcf1	ATP-binding cassette, sub-family F (GCN20), member 1	7.71732	6.18295	0.34523
Gkap1	G kinase anchoring protein 1	7.59017	6.05756	0.345651
Cyp2d22	cytochrome P450, family 2, subfamily d, polypeptide 22	6.71268	5.18147	0.345987
Sgce	sarcoglycan, epsilon	8.32479	6.79451	0.34621
Rnd2	Rho family GTPase 2	7.63671	6.10707	0.346364
Grb2	growth factor receptor bound protein 2	7.73761	6.20838	0.346462
Tcf7	transcription factor 7, T-cell specific	6.02559	4.49925	0.347157
Nelf	nasal embryonic LHRH factor	10.1023	8.57646	0.347277
Eif3l	eukaryotic translation initiation factor 3, subunit L	6.36547	4.84046	0.347477
Bmp6	bone morphogenetic protein 6	6.5348	5.01055	0.34766
Nexn	nexilin	6.51434	4.99085	0.347843
Thoc3	THO complex 3	7.7445	6.22338	0.348415
Has2	hyaluronan synthase 2	7.34318	5.82496	0.349116
Fam110b	family with sequence similarity 110, member B	7.28857	5.77245	0.349625
Cd52	CD52 antigen	6.86527	5.35116	0.350112
Scg2	secretogranin II	6.90127	5.3876	0.350219
Tspan3	tetraspanin 3	10.4719	8.95873	0.350343
Csf2rb	colony stimulating factor 2 receptor, beta, low-affinity (granulocyte-macrophage)	6.89892	5.39107	0.351635
Klhl22	kelch-like 22 (Drosophila)	9.28212	7.77472	0.351745
Rab34	RAB34, member of RAS oncogene family	9.67621	8.16993	0.352018
Tulp3	tubby-like protein 3	7.33728	5.83105	0.35203
Pkd2	polycystic kidney disease 2	9.95716	8.45135	0.352132
Camkk2	calcium/calmodulin-dependent protein kinase kinase 2, beta	7.09231	5.58676	0.352196
Ppap2a	phosphatidic acid phosphatase type 2A	9.82973	8.32517	0.352438
Ip6k2	inositol hexaphosphate kinase 2	7.83688	6.33262	0.352511
Mxra7	matrix-remodelling associated 7	7.65488	6.15267	0.353012
Nuak1	NUAK family, SNF1-like kinase, 1	8.48203	6.98008	0.353076
Srm	spermidine synthase	10.2629	8.76215	0.353367
Scaper	S phase cyclin A-associated protein in the ER	7.21351	5.71417	0.353715
Cryl1	crystallin, lambda 1	7.91047	6.41125	0.353745
Fkbp8	FK506 binding protein 8	9.91276	8.41467	0.354022
Cul7	cullin 7	8.68093	7.18387	0.354275
Stub1	STIP1 homology and U-Box containing protein 1	6.09933	4.60251	0.354334
Dnmt3a	DNA methyltransferase 3A	9.15151	7.65474	0.354346
Arhgap20	Rho GTPase activating protein 20	6.64892	5.15283	0.354513
Il17rd	interleukin 17 receptor D	6.48328	4.98788	0.354682
Il4ra	interleukin 4 receptor, alpha	6.4615	4.96616	0.354697
Hgsnat	heparan-alpha-glucosaminide N-acetyltransferase	6.32485	4.83106	0.355079
Lrg1	leucine-rich alpha-2-glycoprotein 1	6.17197	4.67842	0.355138
S100a4	S100 calcium binding protein A4	8.82823	7.33473	0.35515
Rbms2	RNA binding motif, single stranded interacting protein 2	8.94406	7.4514	0.355357
Tm9sf3	transmembrane 9 superfamily member 3	9.36145	7.87122	0.355956
Adrbk2	adrenergic receptor kinase, beta 2	6.87221	5.38502	0.356707
Ror1	receptor tyrosine kinase-like orphan receptor 1	7.03511	5.54862	0.35688
Ccdc3	coiled-coil domain containing 3	9.85597	8.36949	0.356882
Creb3l3	cAMP responsive element binding protein 3-like 3	6.27443	4.78876	0.357083
G0s2	G0/G1 switch gene 2	6.21448	4.73106	0.35764
Syt11	synaptotagmin XI	6.13571	4.65262	0.357722
Nr2f2	nuclear receptor subfamily 2, group F, member 2	10.1185	8.6355	0.357737
Qsox1	quiescin Q6 sulfhydryl oxidase 1	7.80159	6.3219	0.358566
Tacc1	transforming, acidic coiled-coil containing protein 1	9.63948	8.16038	0.358713
Nlgn2	neuroligin 2	7.48753	6.01052	0.359233
Tmed1	transmembrane emp24 domain containing 1	8.52009	7.04362	0.359367
St3gal3	ST3 beta-galactoside alpha-2,3-sialyltransferase 3	6.46654	4.99227	0.359915
Plod2	procollagen lysine, 2-oxoglutarate 5-dioxygenase 2	7.62688	6.15279	0.35996
Mpst	mercaptopyruvate sulfurtransferase	8.48939	7.02007	0.361152
Maz	MYC-associated zinc finger protein (purine-binding transcription factor)	7.24931	5.78035	0.361243
Sec24d	Sec24 related gene family, member D (S. cerevisiae)	9.05884	7.59373	0.362208
Atrnl1	attractin like 1	9.13134	7.6682	0.362703
Tpk1	thiamine pyrophosphokinase	6.74545	5.28529	0.363453
Plcb1	phospholipase C, beta 1	6.68492	5.2288	0.364472
Pttg1ip	pituitary tumor-transforming 1 interacting protein	8.75908	7.30339	0.364581
Cmtm8	CKLF-like MARVEL transmembrane domain containing 8	6.46329	5.00855	0.364821
Pip5k1a	phosphatidylinositol-4-phosphate 5-kinase, type 1 alpha	8.13014	6.67584	0.364932
Fhod1	formin homology 2 domain containing 1	6.31621	4.86406	0.365476
Trappc3	trafficking protein particle complex 3	9.89003	8.43815	0.365545
Snx18	sorting nexin 18	8.51828	7.06652	0.365575
Adk	adenosine kinase	8.74439	7.29505	0.366189
Il2rg	interleukin 2 receptor, gamma chain	6.0709	4.6222	0.366351
Ogn	osteoglycin	11.16	9.7115	0.366395
Man1a	mannosidase 1, alpha	8.53184	7.08334	0.366402
Acp2	acid phosphatase 2, lysosomal	7.40431	5.95764	0.366867
Rabl4	RAB, member of RAS oncogene family-like 4	7.4551	6.00845	0.366872
P2ry6	pyrimidinergic receptor P2Y, G-protein coupled, 6	6.47861	5.03373	0.367323
Mthfd2	methylenetetrahydrofolate dehydrogenase (NAD+ dependent), methenyltetrahydrofolate cyclohydrolase	7.0373	5.59293	0.367453
Sema3a	sema domain, immunoglobulin domain (Ig), short basic domain, secreted, (semaphorin) 3A	7.71197	6.26798	0.367549
Prdm11	PR domain containing 11	6.74159	5.29857	0.367797
Ifi30	interferon gamma inducible protein 30	10.2832	8.84041	0.367848
Prrg1	proline rich Gla (G-carboxyglutamic acid) 1	6.8819	5.43981	0.368034
Slc39a13	solute carrier family 39 (metal ion transporter), member 13	7.8128	6.37132	0.368189
Dnajc18	DnaJ (Hsp40) homolog, subfamily C, member 18	6.99269	5.55309	0.36867
Emr1	EGF-like module containing, mucin-like, hormone receptor-like sequence 1	6.62396	5.18453	0.368713
S100pbp	S100P binding protein	7.84312	6.40524	0.369109
St6galnac6	ST6 (alpha-N-acetyl-neuraminyl-2,3-beta-galactosyl-1,3)-N-acetylgalactosaminide alpha-2,6-sialyltransferase 6	7.82883	6.39133	0.369207
Klhdc8b	kelch domain containing 8B	6.54802	5.11171	0.369511
Zbed3	zinc finger, BED domain containing 3	7.63491	6.19967	0.369785
Airn	antisense Igf2r RNA	7.02269	5.58836	0.370019
Abhd14a	abhydrolase domain containing 14A	8.04922	6.61541	0.370152
Syngr1	synaptogyrin 1	6.34532	4.91234	0.370365
Tmem160	transmembrane protein 160	8.56287	7.13162	0.370809
Rbms3	RNA binding motif, single stranded interacting protein	8.96283	7.53286	0.371139
Car11	carbonic anhydrase 11	6.10057	4.67153	0.371378
Tob2	transducer of ERBB2, 2	6.93894	5.51075	0.371597
Rad23b	RAD23b homolog (S. cerevisiae)	6.83289	5.40507	0.371692
Slc35e3	solute carrier family 35, member E3	7.17382	5.7462	0.371744
Ftl1	ferritin light chain 1	11.3852	9.95783	0.3718
Psat1	phosphoserine aminotransferase 1	9.83304	8.40643	0.372004
Agpat3	1-acylglycerol-3-phosphate O-acyltransferase 3	7.42882	6.00496	0.372714
Cd276	CD276 antigen	8.6902	7.26671	0.372809
Srpx2	sushi-repeat-containing protein, X-linked 2	8.6544	7.23148	0.372957
Pou3f3	POU domain, class 3, transcription factor 3	10.0317	8.60964	0.373171
Zfhx3	zinc finger homeobox 3	8.69496	7.27485	0.373684
Pdlim2	PDZ and LIM domain 2	7.21551	5.79618	0.373886
Si	silver	9.38467	7.96559	0.373951
Ubtd2	ubiquitin domain containing 2	9.0099	7.59135	0.374088
Lypd6b	LY6/PLAUR domain containing 6B	6.5809	5.16345	0.374373
Smo	smoothened homolog (Drosophila)	9.26365	7.84637	0.374418
Tmem42	transmembrane protein 42	8.00461	6.58753	0.374469
Acat1	acetyl-Coenzyme A acetyltransferase 1	7.8752	6.45814	0.374475
Eri3	exoribonuclease 3	9.07971	7.66472	0.375012
Ski	ski sarcoma viral oncogene homolog (avian)	9.12016	7.71064	0.376437
Cugbp2	CUG triplet repeat, RNA binding protein 2	8.76859	7.36004	0.37669
Ppp1r3b	protein phosphatase 1, regulatory (inhibitor) subunit 3B	7.68573	6.28059	0.377582
B4galt6	UDP-Gal:betaGlcNAc beta 1,4-galactosyltransferase, polypeptide 6	6.89127	5.48624	0.37761
Zfp768	zinc finger protein 768	6.60968	5.21007	0.379032
Dmd	dystrophin, muscular dystrophy	7.07353	5.67427	0.379124
Rhobtb1	Rho-related BTB domain containing 1	7.79295	6.3947	0.379389
Crygb	crystallin, gamma B	9.68813	8.28996	0.37941
Lypd1	Ly6/Plaur domain containing 1	6.31742	4.92126	0.379939
Fahd2a	fumarylacetoacetate hydrolase domain containing 2A	8.42274	7.02684	0.380008
Bend5	BEN domain containing 5	7.43628	6.04317	0.380743
Pitpnc1	phosphatidylinositol transfer protein, cytoplasmic 1	8.37923	6.98612	0.380743
Rgs19	regulator of G-protein signaling 19	7.14061	5.74766	0.380785
Dpysl3	dihydropyrimidinase-like 3	8.75244	7.35994	0.380904
Cp	ceruloplasmin	6.79598	5.405	0.381306
Txndc5	thioredoxin domain containing 5	10.1549	8.76481	0.38153
Slc10a6	solute carrier family 10 (sodium/bile acid cotransporter family), member 6	6.02773	4.63825	0.381702
Sox10	SRY-box containing gene 10	6.33708	4.94762	0.381708
Cdr2	cerebellar degeneration-related 2	7.48276	6.09341	0.381737
Ankrd24	ankyrin repeat domain 24	7.79794	6.4086	0.381739
Tm9sf2	transmembrane 9 superfamily member 2	8.96151	7.57221	0.38175
Bcl2l14	BCL2-like 14 (apoptosis facilitator)	6.04881	4.66099	0.382142
Fam105a	family with sequence similarity 105, member A	6.03855	4.65228	0.382553
Spin2	spindlin family, member 2	6.69458	5.31435	0.384158
Ptov1	prostate tumor over expressed gene 1	9.98089	8.60242	0.384626
Reln	reelin	6.90909	5.53322	0.38532
Tmem107	transmembrane protein 107	9.07829	7.70318	0.385523
Sat2	spermidine/spermine N1-acetyl transferase 2	6.85607	5.48109	0.385558
Pctk1	PCTAIRE-motif protein kinase 1	8.76472	7.39045	0.385748
Dcaf5	DDB1 and CUL4 associated factor 5	6.71584	5.34346	0.386254
Zmynd8	zinc finger, MYND-type containing 8	9.36809	7.99612	0.386363
Kdelr2	KDEL (Lys-Asp-Glu-Leu) endoplasmic reticulum protein retention receptor 2	11.7329	10.3644	0.387286
Cd200	CD200 antigen	7.20963	5.84157	0.387412
Lass6	LAG1 homolog, ceramide synthase 6	9.26859	7.90072	0.387463
Pcdh19	protocadherin 19	6.03884	4.67145	0.387592
Siva1	SIVA1, apoptosis-inducing factor	8.84159	7.47567	0.387987
Mettl1	methyltransferase like 1	7.56829	6.20461	0.38859
Manbal	mannosidase, beta A, lysosomal-like	7.73821	6.37495	0.388703
Gusb	glucuronidase, beta	8.74845	7.38605	0.388935
Crabp2	cellular retinoic acid binding protein II	6.99319	5.631	0.388991
Prpf19	PRP19/PSO4 pre-mRNA processing factor 19 homolog (S. cerevisiae)	8.37818	7.01979	0.390017
Smtn	smoothelin	6.35914	5.00135	0.39018
Cxxc4	CXXC finger 4	6.03661	4.67896	0.390217
Lmbrd1	LMBR1 domain containing 1	7.50366	6.14953	0.391171
Stx2	syntaxin 2	7.03298	5.68013	0.391518
Csrnp2	cysteine-serine-rich nuclear protein 2	6.25051	4.89768	0.391523
Idh2	isocitrate dehydrogenase 2 (NADP+), mitochondrial	8.94304	7.59109	0.391762
Paqr7	progestin and adipoQ receptor family member VII	6.68138	5.32977	0.391855
Mapk8ip1	mitogen-activated protein kinase 8 interacting protein 1	6.03844	4.68747	0.392028
Mtch1	mitochondrial carrier homolog 1 (C. elegans)	10.9464	9.59635	0.392287
Zdhhc8	zinc finger, DHHC domain containing 8	7.77253	6.42416	0.392736
Rnf122	ring finger protein 122	6.35996	5.01182	0.392798
Arfgap1	ADP-ribosylation factor GTPase activating protein 1	8.84631	7.49875	0.392956
Gabbr1	gamma-aminobutyric acid (GABA) B receptor, 1	7.50894	6.16149	0.392986
Irx5	Iroquois related homeobox 5 (Drosophila)	8.9575	7.61326	0.393861
Zfp800	zinc finger protein 800	6.77141	5.4291	0.394389
Rab43	RAB43, member RAS oncogene family	7.39137	6.04932	0.39446
Bfar	bifunctional apoptosis regulator	8.18217	6.84027	0.394501
Stoml1	stomatin-like 1	6.95468	5.61424	0.3949
Ninj1	ninjurin 1	8.01721	6.67942	0.395626
Itgb5	integrin beta 5	10.4391	9.10236	0.395923
Klhl13	kelch-like 13 (Drosophila)	7.28771	5.95153	0.396068
Fam134c	family with sequence similarity 134, member C	9.67246	8.33714	0.396304
Acbd6	acyl-Coenzyme A binding domain containing 6	7.77039	6.43552	0.396428
Timp3	tissue inhibitor of metalloproteinase 3	10.3825	9.0496	0.396967
Sertad3	SERTA domain containing 3	7.62046	6.28891	0.397341
Scrn1	secernin 1	7.75862	6.42804	0.397608
Plxdc2	plexin domain containing 2	7.45935	6.12969	0.397862
Lysmd2	LysM, putative peptidoglycan-binding, domain containing 2	7.52704	6.19798	0.398027
Ddah2	dimethylarginine dimethylaminohydrolase 2	8.18059	6.8542	0.398765
Amdhd2	amidohydrolase domain containing 2	6.80771	5.4818	0.398898
Slc35a2	solute carrier family 35 (UDP-galactose transporter), member A2	8.32082	6.99498	0.398917
Darc	Duffy blood group, chemokine receptor	6.82545	5.49979	0.398967
Mgst1	microsomal glutathione S-transferase 1	10.3314	9.00648	0.399163
Capzb	capping protein (actin filament) muscle Z-line, beta	10.9084	9.58428	0.399407
Fndc3b	fibronectin type III domain containing 3B	9.45353	8.12978	0.399495
Qpct	glutaminyl-peptide cyclotransferase (glutaminyl cyclase)	7.25882	5.93569	0.399667
Tbc1d16	TBC1 domain family, member 16	7.17432	5.8521	0.399919
Ppapdc1b	phosphatidic acid phosphatase type 2 domain containing 1B	8.41398	7.09261	0.400155
Anp32a	acidic (leucine-rich) nuclear phosphoprotein 32 family, member A	9.44195	8.12076	0.400205
P4ha1	procollagen-proline, 2-oxoglutarate 4-dioxygenase (proline 4-hydroxylase), alpha 1 polypeptide	9.13665	7.81555	0.40023
Cpt1c	carnitine palmitoyltransferase 1c	6.57363	5.25265	0.400263
Garnl4	GTPase activating RANGAP domain-like 4	7.17047	5.84981	0.400352
Gmfg	glia maturation factor, gamma	6.44976	5.13135	0.400977
Snx30	sorting nexin family member 30	7.52559	6.20754	0.401077
Papss2	3@#$%&-phosphoadenosine 5@#$%&-phosphosulfate synthase 2	10.2492	8.93286	0.401552
Spnb2	spectrin beta 2	8.51614	7.20332	0.402533
Efcab1	EF hand calcium binding domain 1	6.55128	5.23906	0.402701
Chst5	carbohydrate (N-acetylglucosamine 6-O) sulfotransferase 5	10.461	9.149	0.402751
Trib3	tribbles homolog 3 (Drosophila)	6.72747	5.41545	0.402757
Fam134b	family with sequence similarity 134, member B	7.11116	5.80187	0.403519
Zfp647	zinc finger protein 647	6.65944	5.35044	0.403601
Fjx1	four jointed box 1 (Drosophila)	8.81139	7.50357	0.403931
Fbxl19	F-box and leucine-rich repeat protein 19	6.92428	5.61769	0.404275
Calml4	calmodulin-like 4	6.73545	5.4289	0.404287
Msn	moesin	9.12467	7.81897	0.404525
Tns1	tensin 1	8.21439	6.91037	0.404996
Tspyl3	TSPY-like 3	6.20318	4.89972	0.405153
Kcnk1	potassium channel, subfamily K, member 1	9.01554	7.71273	0.405336
Srcap	Snf2-related CREBBP activator protein	6.26928	4.96689	0.405454
Mospd3	motile sperm domain containing 3	7.0476	5.74664	0.405856
Marcks	myristoylated alanine rich protein kinase C substrate	10.6817	9.38235	0.406304
Antxr1	anthrax toxin receptor 1	12.0782	10.7792	0.406408
Slc17a5	solute carrier family 17 (anion/sugar transporter), member 5	8.92186	7.62372	0.40665
Glb1	galactosidase, beta 1	8.10673	6.80951	0.40691
Aldh1a7	aldehyde dehydrogenase family 1, subfamily A7	9.23735	7.94015	0.406915
Gfpt2	glutamine fructose-6-phosphate transaminase 2	6.24247	4.94562	0.407014
Ddx3y	DEAD (Asp-Glu-Ala-Asp) box polypeptide 3, Y-linked	7.22527	5.93179	0.407966
Cln6	ceroid-lipofuscinosis, neuronal 6	8.27525	6.98203	0.408039
Dnajc1	DnaJ (Hsp40) homolog, subfamily C, member 1	8.6014	7.30868	0.408181
Higd1a	HIG1 domain family, member 1A	6.60814	5.3156	0.408232
Pou6f1	POU domain, class 6, transcription factor 1	7.14835	5.85623	0.408351
Mtf2	metal response element binding transcription factor 2	8.62257	7.33101	0.408509
Xpa	xeroderma pigmentosum, complementation group A	8.69526	7.40539	0.408988
Hspb6	heat shock protein, alpha-crystallin-related, B6	6.17559	4.8878	0.409578
Ets1	E26 avian leukemia oncogene 1, 5@#$%& domain	8.17509	6.88835	0.409876
Pcdh21	protocadherin 21	9.16113	7.87511	0.410081
Sorcs2	sortilin-related VPS10 domain containing receptor 2	7.02205	5.73707	0.410376
Tcfap4	transcription factor AP4	6.85704	5.5727	0.410559
Rpl23	ribosomal protein L23	8.32842	7.04424	0.410604
Csf1	colony stimulating factor 1 (macrophage)	7.08438	5.80046	0.410678
Fmc1	formation of mitochondrial complexes 1 homolog (S. cerevisiae)	7.9011	6.61773	0.410835
Gpr155	G protein-coupled receptor 155	6.52415	5.24182	0.411131
Abl1	c-abl oncogene 1, receptor tyrosine kinase	8.83299	7.55123	0.411293
Bloc1s1	biogenesis of lysosome-related organelles complex-1, subunit 1	9.40509	8.12335	0.411299
Boc	biregional cell adhesion molecule-related/down-regulated by oncogenes (Cdon) binding protein	8.56746	7.28609	0.411405
Calu	calumenin	10.8766	9.59591	0.41159
Vit	vitrin	8.21416	6.93352	0.411613
Ppp1r9a	protein phosphatase 1, regulatory (inhibitor) subunit 9A	6.6416	5.36112	0.411659
Slc7a6	solute carrier family 7 (cationic amino acid transporter, y+ system), member 6	6.24413	4.96368	0.411667
Apln	apelin	6.75576	5.47536	0.411681
Slc5a3	solute carrier family 5 (inositol transporters), member 3	9.71402	8.43483	0.412027
Ngfr	nerve growth factor receptor (TNFR superfamily, member 16)	8.14214	6.86376	0.412258
Tceal1	transcription elongation factor A (SII)-like 1	7.94694	6.66862	0.412275
Casp12	caspase 12	6.62028	5.34253	0.412438
Adprh	ADP-ribosylarginine hydrolase	9.83281	8.55523	0.412487
Dst	dystonin	9.3004	8.02331	0.412627
Sectm1b	secreted and transmembrane 1B	7.77805	6.50151	0.412784
Pcbp3	poly(rC) binding protein 3	7.25502	5.97947	0.413068
Kdm6b	KDM1 lysine (K)-specific demethylase 6B	8.60276	7.32724	0.413076
Chst12	carbohydrate sulfotransferase 12	7.30409	6.03095	0.413758
Arhgap29	Rho GTPase activating protein 29	8.96724	7.69519	0.414071
Armcx5	armadillo repeat containing, X-linked 5	6.05761	4.78583	0.414148
Athl1	ATH1, acid trehalase-like 1 (yeast)	8.17021	6.89859	0.414194
Numbl	numb-like	6.39447	5.12527	0.41489
Urm1	ubiquitin related modifier 1 homolog (S. cerevisiae)	6.1719	4.90394	0.415247
Fam149a	family with sequence similarity 149, member A	6.14191	4.874	0.415261
Tyrp1	tyrosinase-related protein 1	8.8637	7.59598	0.415316
Trim3	tripartite motif-containing 3	7.19928	5.9323	0.415529
Ick	intestinal cell kinase	7.37911	6.11296	0.415768
L3mbtl3	l(3)mbt-like 3 (Drosophila)	8.01914	6.75331	0.41586
Inppl1	inositol polyphosphate phosphatase-like 1	7.65143	6.38664	0.41616
Impdh1	inosine 5@#$%&-phosphate dehydrogenase 1	6.84942	5.58495	0.416252
Dexi	dexamethasone-induced transcript	7.98089	6.71681	0.416365
Pik3ip1	phosphoinositide-3-kinase interacting protein 1	6.83394	5.56997	0.416397
Btd	biotinidase	7.92161	6.65803	0.416509
Col4a5	collagen, type IV, alpha 5	11.0771	9.81375	0.416561
Bcl7c	B-cell CLL/lymphoma 7C	9.44083	8.17754	0.416593
Arhgap24	Rho GTPase activating protein 24	7.7562	6.4947	0.41711
Axl	AXL receptor tyrosine kinase	8.74872	7.4884	0.417451
Morn4	MORN repeat containing 4	6.07104	4.81148	0.417671
Itsn1	intersectin 1 (SH3 domain protein 1A)	7.4668	6.20883	0.418132
Mpv17	Mpv17 transgene, kidney disease mutant	8.96711	7.7111	0.4187
Cdk7	cyclin-dependent kinase 7 (homolog of Xenopus MO15 cdk-activating kinase)	7.63736	6.38153	0.418753
Cyp26b1	cytochrome P450, family 26, subfamily b, polypeptide 1	8.27564	7.01987	0.41877
Slc25a23	solute carrier family 25 (mitochondrial carrier; phosphate carrier), member 23	6.16358	4.90832	0.418918
Cdh13	cadherin 13	7.37405	6.11893	0.418959
Lmf1	lipase maturation factor 1	6.27656	5.02189	0.419089
Dennd5a	DENN/MADD domain containing 5A	9.83188	8.57784	0.419272
Cdh4	cadherin 4	6.93316	5.67967	0.419432
H2afy2	H2A histone family, member Y2	7.65134	6.39794	0.419459
St3gal2	ST3 beta-galactoside alpha-2,3-sialyltransferase 2	7.18584	5.93259	0.419502
Chpt1	choline phosphotransferase 1	6.98579	5.73327	0.419714
Fxr2	fragile X mental retardation, autosomal homolog 2	7.36385	6.11307	0.420221
Pdlim4	PDZ and LIM domain 4	6.93037	5.67981	0.420285
Acot7	acyl-CoA thioesterase 7	7.44562	6.19792	0.421119
Dtx4	deltex 4 homolog (Drosophila)	8.57943	7.33374	0.421706
Arf4	ADP-ribosylation factor 4	9.40328	8.15854	0.421984
Impad1	inositol monophosphatase domain containing 1	8.98356	7.74017	0.422379
Zfp518b	zinc finger protein 518B	8.19324	6.94987	0.422385
Chd4	chromodomain helicase DNA binding protein 4	6.55171	5.30898	0.422572
Man2a2	mannosidase 2, alpha 2	8.9713	7.72891	0.422672
Agap3	ArfGAP with GTPase domain, ankyrin repeat and PH domain 3	8.21662	6.97456	0.422769
Fam117a	family with sequence similarity 117, memberA	8.53676	7.29483	0.422807
Brd4	bromodomain containing 4	9.21352	7.97257	0.423094
Tlcd2	TLC domain containing 2	7.03198	5.7933	0.42376
Cds2	CDP-diacylglycerol synthase (phosphatidate cytidylyltransferase) 2	7.63117	6.39447	0.424342
Zfp697	zinc finger protein 697	7.20353	5.96773	0.424607
Cd99	CD99 antigen	9.74345	8.50858	0.424881
Prrt1	proline-rich transmembrane protein 1	6.57186	5.33841	0.425299
Cbx1	chromobox homolog 1 (Drosophila HP1 beta)	9.18876	7.95535	0.425311
Drap1	Dr1 associated protein 1 (negative cofactor 2 alpha)	9.82829	8.59665	0.425833
Ptpru	protein tyrosine phosphatase, receptor type, U	6.73626	5.50656	0.426406
Smarca1	SWI/SNF related, matrix associated, actin dependent regulator of chromatin, subfamily a, member 1	7.32906	6.09946	0.426436
Cnnm3	cyclin M3	8.4654	7.23607	0.426515
Adcy1	adenylate cyclase 1	6.39645	5.1672	0.426539
Tmem45a	transmembrane protein 45a	9.06638	7.83887	0.427054
Ltbr	lymphotoxin B receptor	8.99667	7.77008	0.427326
Mfge8	milk fat globule-EGF factor 8 protein	9.47085	8.24507	0.427566
Exosc4	exosome component 4	6.14329	4.91814	0.427753
Ergic3	ERGIC and golgi 3	10.3945	9.16971	0.427857
Psen2	presenilin 2	7.57217	6.34986	0.428596
Dut	deoxyuridine triphosphatase	8.90767	7.68601	0.428789
Cnpy4	canopy 4 homolog (zebrafish)	8.10748	6.88613	0.428881
E2f1	E2F transcription factor 1	6.30606	5.08563	0.429155
Phpt1	phosphohistidine phosphatase 1	10.1243	8.90683	0.430042
Sag	retinal S-antigen	6.82871	5.61149	0.430111
Fam101b	family with sequence similarity 101, member B	9.98993	8.77301	0.4302
Parva	parvin, alpha	10.1421	8.92525	0.430215
Kdelr1	KDEL (Lys-Asp-Glu-Leu) endoplasmic reticulum protein retention receptor 1	10.9975	9.78092	0.430302
Atg10	autophagy-related 10 (yeast)	7.63662	6.42059	0.430466
Cnn2	calponin 2	10.4314	9.21604	0.430669
Wnt2	wingless-related MMTV integration site 2	6.61788	5.40282	0.430755
Tatdn2	TatD DNase domain containing 2	7.41858	6.20458	0.431072
Col23a1	collagen, type XXIII, alpha 1	6.43587	5.22361	0.431592
Zbtb4	zinc finger and BTB domain containing 4	6.0334	4.82184	0.431801
Mex3d	mex3 homolog D (C. elegans)	7.18546	5.97395	0.431816
Lmna	lamin A	9.13359	7.92514	0.432733
Il6st	interleukin 6 signal transducer	10.049	8.84064	0.432772
Tmem9	transmembrane protein 9	8.085	6.87695	0.432853
Eif1b	eukaryotic translation initiation factor 1B	8.85136	7.64529	0.433448
Arfip2	ADP-ribosylation factor interacting protein 2	7.6007	6.39678	0.434094
Cables1	CDK5 and Abl enzyme substrate 1	6.20937	5.00575	0.434184
Tcfe2a	transcription factor E2a	8.45472	7.25196	0.434443
Ube2m	ubiquitin-conjugating enzyme E2M (UBC12 homolog, yeast)	9.52996	8.33021	0.435351
Cdo1	cysteine dioxygenase 1, cytosolic	11.7846	10.5849	0.435372
Palm	paralemmin	6.93362	5.73563	0.435882
Trim32	tripartite motif-containing 32	7.48378	6.28631	0.436039
Dnajc12	DnaJ (Hsp40) homolog, subfamily C, member 12	6.84469	5.64753	0.436133
Fbxo17	F-box protein 17	6.81047	5.61409	0.436369
Ntn1	netrin 1	9.22142	8.02558	0.436532
Map3k7	mitogen-activated protein kinase kinase kinase 7	8.55243	7.35705	0.436671
Tnc	tenascin C	9.17387	7.9799	0.437098
Tusc1	tumor suppressor candidate 1	7.29049	6.09701	0.437247
Slc48a1	solute carrier family 48 (heme transporter), member 1	8.53392	7.34273	0.437941
Lmnb1	lamin B1	7.76467	6.57366	0.437996
Il34	interleukin 34	6.02151	4.83098	0.438142
Msh2	mutS homolog 2 (E. coli)	8.41103	7.2207	0.438203
Vps37d	vacuolar protein sorting 37D (yeast)	6.82941	5.64108	0.438811
Ptms	parathymosin	10.4542	9.26771	0.439364
Rras	Harvey rat sarcoma oncogene, subgroup R	8.85078	7.66574	0.439812
Mpdz	multiple PDZ domain protein	8.40955	7.22462	0.439846
Vamp5	vesicle-associated membrane protein 5	6.52585	5.34128	0.439956
Ift20	intraflagellar transport 20 homolog (Chlamydomonas)	9.51191	8.32742	0.43998
Zfp862	zinc finger protein 862	7.16284	5.97855	0.440041
Setd5	SET domain containing 5	8.68939	7.50769	0.440832
Slc24a3	solute carrier family 24 (sodium/potassium/calcium exchanger), member 3	7.08393	5.90229	0.44085
Sts	steroid sulfatase	6.30535	5.12373	0.440856
Lefty1	left right determination factor 1	6.83089	5.6493	0.440865
Limd1	LIM domains containing 1	8.44378	7.26238	0.440923
Samd14	sterile alpha motif domain containing 14	6.69969	5.5189	0.44111
Nt5dc2	5@#$%&-nucleotidase domain containing 2	7.43043	6.24978	0.441153
Snx24	sorting nexing 24	8.63191	7.45202	0.441385
Arglu1	arginine and glutamate rich 1	10.9893	9.80995	0.441553
Zfp219	zinc finger protein 219	7.93644	6.75821	0.441893
Tbc1d8b	TBC1 domain family, member 8B	8.90339	7.7258	0.442089
Cnpy3	canopy 3 homolog (zebrafish)	7.44759	6.27132	0.442494
Wac	WW domain containing adaptor with coiled-coil	6.09065	4.9147	0.442592
Acbd4	acyl-Coenzyme A binding domain containing 4	7.93202	6.75617	0.442623
Fbf1	Fas (TNFRSF6) binding factor 1	7.45342	6.2784	0.442878
Plbd2	phospholipase B domain containing 2	7.34263	6.16794	0.442979
H2-Aa	histocompatibility 2, class II antigen A, alpha	8.84352	7.66975	0.443262
Thra	thyroid hormone receptor alpha	9.16538	7.99181	0.443323
Tspan13	tetraspanin 13	8.68223	7.50922	0.443495
Mrpl54	mitochondrial ribosomal protein L54	8.49254	7.32017	0.443692
Abca5	ATP-binding cassette, sub-family A (ABC1), member 5	8.2824	7.11103	0.444
Usf2	upstream transcription factor 2	7.55474	6.38448	0.444341
Tmem161a	transmembrane protein 161A	6.34011	5.1701	0.444418
Bckdha	branched chain ketoacid dehydrogenase E1, alpha polypeptide	8.12384	6.95459	0.444652
Gabarapl1	gamma-aminobutyric acid (GABA) A receptor-associated protein-like 1	8.79089	7.62172	0.444677
Rbm39	RNA binding motif protein 39	9.68529	8.51672	0.444862
Spin4	spindlin family, member 4	7.29543	6.12727	0.444989
Bmyc	brain expressed myelocytomatosis oncogene	8.08052	6.91238	0.444995
Ptp4a3	protein tyrosine phosphatase 4a3	6.84024	5.67265	0.445164
Col7a1	collagen, type VII, alpha 1	9.90192	8.73601	0.445683
Cnpy2	canopy 2 homolog (zebrafish)	11.2365	10.0707	0.445705
Adcy2	adenylate cyclase 2	7.15419	5.98861	0.445785
Myo5a	myosin VA	7.05186	5.88729	0.446097
Tox	thymocyte selection-associated high mobility group box	6.27867	5.1145	0.446221
Ccdc157	coiled-coil domain containing 157	7.20971	6.04696	0.44666
Ssbp2	single-stranded DNA binding protein 2	9.67265	8.50994	0.446673
Atp6v0e2	ATPase, H+ transporting, lysosomal V0 subunit E2	7.38103	6.21966	0.447088
Abcc1	ATP-binding cassette, sub-family C (CFTR/MRP), member 1	9.05397	7.89319	0.447271
Tpm1	tropomyosin 1, alpha	8.46341	7.30282	0.44733
Dsg2	desmoglein 2	9.98921	8.82921	0.447513
Gpnmb	glycoprotein (transmembrane) nmb	8.41581	7.25631	0.447668
Dock4	dedicator of cytokinesis 4	6.48766	5.32817	0.447671
Iscu	IscU iron-sulfur cluster scaffold homolog (E. coli)	9.75802	8.59904	0.447829
H2-Ab1	histocompatibility 2, class II antigen A, beta 1	7.08018	5.92129	0.447857
Pwwp2a	PWWP domain containing 2A	7.74452	6.58598	0.447966
Gli2	GLI-Kruppel family member GLI2	6.53859	5.3802	0.448012
Csad	cysteine sulfinic acid decarboxylase	8.90048	7.74224	0.448059
Cdon	cell adhesion molecule-related/down-regulated by oncogenes	9.36646	8.20883	0.448248
Erp29	endoplasmic reticulum protein 29	9.40469	8.24991	0.449135
Oplah	5-oxoprolinase (ATP-hydrolysing)	7.07659	5.92225	0.449272
Tmcc1	transmembrane and coiled coil domains 1	6.75672	5.60239	0.449275
D030063E12	hypothetical protein D030063E12	6.56653	5.41254	0.449381
Tmem184b	transmembrane protein 184b	7.64716	6.49317	0.449381
Pcolce2	procollagen C-endopeptidase enhancer 2	6.94189	5.78888	0.449686
Bhlhb9	basic helix-loop-helix domain containing, class B9	8.57519	7.4223	0.449723
Cd59a	CD59a antigen	8.75522	7.60297	0.449923
Klhl5	kelch-like 5 (Drosophila)	8.15383	7.00209	0.450082
Sod1	superoxide dismutase 1, soluble	10.6246	9.47392	0.450419
Cmtm7	CKLF-like MARVEL transmembrane domain containing 7	7.63488	6.48499	0.45066
Ccdc28b	coiled coil domain containing 28B	6.86243	5.71258	0.450672
Gnao1	guanine nucleotide binding protein, alpha O	6.28877	5.13909	0.450725
Epsti1	epithelial stromal interaction 1 (breast)	7.47429	6.32673	0.451388
Ctnnbip1	catenin beta interacting protein 1	7.80123	6.65626	0.452199
Afap1l1	actin filament associated protein 1-like 1	6.7259	5.58133	0.452324
Lrpap1	low density lipoprotein receptor-related protein associated protein 1	8.47535	7.33102	0.4524
Maged1	melanoma antigen, family D, 1	9.9366	8.79372	0.452855
Bambi	BMP and activin membrane-bound inhibitor, homolog (Xenopus laevis)	6.87851	5.73603	0.45298
Fam92a	family with sequence similarity 92, member A	9.72285	8.58094	0.453159
Bst2	bone marrow stromal cell antigen 2	6.88432	5.74243	0.453166
Tram2	translocating chain-associating membrane protein 2	7.06024	5.92043	0.453819
Sepw1	selenoprotein W, muscle 1	9.58925	8.45007	0.454018
Satb1	special AT-rich sequence binding protein 1	7.98448	6.84637	0.454354
Mdfic	MyoD family inhibitor domain containing	9.46802	8.33099	0.454695
Gm2a	GM2 ganglioside activator protein	9.5454	8.40979	0.455142
Ptprk	protein tyrosine phosphatase, receptor type, K	8.26243	7.12725	0.455278
Upb1	ureidopropionase, beta	7.02493	5.88977	0.455284
Ptprg	protein tyrosine phosphatase, receptor type, G	7.59276	6.45782	0.455354
Ctf1	cardiotrophin 1	8.18934	7.05644	0.455998
Ncf2	neutrophil cytosolic factor 2	6.74469	5.61191	0.456036
Slc16a2	solute carrier family 16 (monocarboxylic acid transporters), member 2	7.82687	6.6955	0.456482
Pitx2	paired-like homeodomain transcription factor 2	10.8848	9.75353	0.456501
Ogt	O-linked N-acetylglucosamine (GlcNAc) transferase (UDP-N-acetylglucosamine:polypeptide-N-acetylglucosaminyl transferase)	6.61505	5.48395	0.456567
Ltbp4	latent transforming growth factor beta binding protein 4	8.63121	7.50044	0.456672
Ptprm	protein tyrosine phosphatase, receptor type, M	8.1741	7.04541	0.457331
Atf6b	activating transcription factor 6 beta	7.18192	6.05331	0.457356
Ntan1	N-terminal Asn amidase	9.1174	7.98905	0.457439
Pnmal2	PNMA-like 2	6.44002	5.31171	0.457451
Cetn4	centrin 4	6.35028	5.22353	0.457946
Tmem86a	transmembrane protein 86A	6.92569	5.79913	0.458007
Lamb1-1	laminin B1 subunit 1	8.6828	7.55752	0.458413
Tnrc6c	trinucleotide repeat containing 6C	8.03059	6.90555	0.458489
Tmem97	transmembrane protein 97	7.61367	6.49074	0.45916
Macrod2	MACRO domain containing 2	6.23775	5.11485	0.45917
Eif2b2	eukaryotic translation initiation factor 2B, subunit 2 beta	8.89699	7.77434	0.459249
Mapkbp1	mitogen-activated protein kinase binding protein 1	7.45491	6.33247	0.459316
Rhoj	ras homolog gene family, member J	9.54069	8.4184	0.459364
Rab13	RAB13, member RAS oncogene family	7.49554	6.37332	0.459386
Fam73a	family with sequence similarity 73, member A	6.08757	4.96612	0.459632
Cys1	cystin 1	6.74582	5.62549	0.459989
Dnase2a	deoxyribonuclease II alpha	8.39876	7.27955	0.460346
Bach2	BTB and CNC homology 2	6.24588	5.12842	0.460905
Dnajb14	DnaJ (Hsp40) homolog, subfamily B, member 14	7.01515	5.89882	0.461266
Stau2	staufen (RNA binding protein) homolog 2 (Drosophila)	6.51669	5.40187	0.461749
Rnf215	ring finger protein 215	8.209	7.09437	0.46181
Smad6	MAD homolog 6 (Drosophila)	7.8547	6.74018	0.461845
Tmem110	transmembrane protein 110	7.3911	6.27984	0.46289
Nnt	nicotinamide nucleotide transhydrogenase	9.10613	7.99514	0.462976
Eid2	EP300 interacting inhibitor of differentiation 2	7.89317	6.78246	0.463066
Sult5a1	sulfotransferase family 5A, member 1	7.61869	6.50843	0.463211
Zfp629	zinc finger protein 629	7.08855	5.97932	0.463541
Hnrnpl	heterogeneous nuclear ribonucleoprotein L	10.4212	9.31263	0.463763
Tmem140	transmembrane protein 140	7.17131	6.06387	0.464117
Pygb	brain glycogen phosphorylase	9.12738	8.02212	0.464819
Fmnl2	formin-like 2	8.7575	7.65238	0.464864
Invs	inversin	6.63938	5.53463	0.464983
Mthfd2l	methylenetetrahydrofolate dehydrogenase (NADP+ dependent) 2-like	7.27329	6.16865	0.465018
Ankrd28	ankyrin repeat domain 28	7.62819	6.52442	0.465299
Dgkd	diacylglycerol kinase, delta	7.44757	6.34411	0.465399
Gaa	glucosidase, alpha, acid	8.39226	7.28887	0.465422
Prkab2	protein kinase, AMP-activated, beta 2 non-catalytic subunit	7.38398	6.28124	0.465631
Fnbp1	formin binding protein 1	7.37423	6.27152	0.465641
Robo1	roundabout homolog 1 (Drosophila)	7.21695	6.11479	0.465819
Ssbp4	single stranded DNA binding protein 4	8.07009	6.96829	0.465935
Sgtb	small glutamine-rich tetratricopeptide repeat (TPR)-containing, beta	6.34704	5.24599	0.466177
Copg	coatomer protein complex, subunit gamma	8.4242	7.32331	0.466229
Abi2	abl-interactor 2	8.31917	7.2189	0.466429
Rassf8	Ras association (RalGDS/AF-6) domain family (N-terminal) member 8	7.86186	6.76184	0.46651
Arrb1	arrestin, beta 1	7.37608	6.27843	0.467277
Dhx9	DEAH (Asp-Glu-Ala-His) box polypeptide 9	8.3254	7.22775	0.467277
Axin2	axin2	7.43387	6.33676	0.467452
Prcp	prolylcarboxypeptidase (angiotensinase C)	6.82554	5.7292	0.467702
Bet1l	blocked early in transport 1 homolog (S. cerevisiae)-like	7.79448	6.69928	0.468071
Agpat4	1-acylglycerol-3-phosphate O-acyltransferase 4 (lysophosphatidic acid acyltransferase, delta)	7.82258	6.72824	0.46835
Cdc42ep2	CDC42 effector protein (Rho GTPase binding) 2	6.40056	5.30667	0.468496
Cxcl14	chemokine (C-X-C motif) ligand 14	8.00938	6.91583	0.468607
Dpysl2	dihydropyrimidinase-like 2	9.85298	8.75947	0.46862
Bat2d	BAT2 domain containing 1	9.83721	8.74399	0.468714
Uxs1	UDP-glucuronate decarboxylase 1	8.17548	7.08303	0.468964
Csrp2	cysteine and glycine-rich protein 2	8.53269	7.44035	0.469
Fkbp5	FK506 binding protein 5	8.734	7.64414	0.469807
Hdac11	histone deacetylase 11	7.37442	6.28659	0.470468
Sfxn1	sideroflexin 1	8.57291	7.4852	0.470508
Acyp2	acylphosphatase 2, muscle type	6.84964	5.7621	0.470563
Slc39a14	solute carrier family 39 (zinc transporter), member 14	6.69376	5.60648	0.470648
Apoc1	apolipoprotein C-I	9.64381	8.55698	0.470795
Oaz2	ornithine decarboxylase antizyme 2	8.63108	7.5462	0.471431
Zfp146	zinc finger protein 146	6.10884	5.0243	0.471543
Mypop	Myb-related transcription factor, partner of profilin	6.35512	5.27061	0.471552
Slc2a8	solute carrier family 2, (facilitated glucose transporter), member 8	7.19978	6.11557	0.47165
Bri3bp	Bri3 binding protein	7.49015	6.40617	0.471726
Amacr	alpha-methylacyl-CoA racemase	7.21857	6.13503	0.47187
Spon2	spondin 2, extracellular matrix protein	10.1497	9.06623	0.471886
Jazf1	JAZF zinc finger 1	6.15579	5.0724	0.471919
Zswim7	zinc finger, SWIM-type containing 7	6.88466	5.8013	0.471928
Zfp385a	zinc finger protein 385A	6.23856	5.15562	0.472066
Srgn	serglycin	8.09299	7.0106	0.472246
Fto	fat mass and obesity associated	8.65288	7.57065	0.472298
Sec61g	SEC61, gamma subunit	10.7297	9.64827	0.472567
Smad3	MAD homolog 3 (Drosophila)	9.77583	8.69603	0.473094
Sema3f	sema domain, immunoglobulin domain (Ig), short basic domain, secreted, (semaphorin) 3F	8.44619	7.36861	0.473823
Mtcp1	mature T-cell proliferation 1	7.71821	6.64196	0.47426
Arnt	aryl hydrocarbon receptor nuclear translocator	8.63443	7.55909	0.474559
Ppp1r12b	protein phosphatase 1, regulatory (inhibitor) subunit 12B	6.57387	5.49882	0.474655
Fam109a	family with sequence similarity 109, member A	6.88383	5.80896	0.474714
Pdgfb	platelet derived growth factor, B polypeptide	6.38747	5.31277	0.47477
Adamts3	a disintegrin-like and metallopeptidase (reprolysin type) with thrombospondin type 1 motif, 3	6.68125	5.6093	0.475676
Gpsm3	G-protein signalling modulator 3 (AGS3-like, C. elegans)	6.36988	5.29807	0.475722
Itm2c	integral membrane protein 2C	11.2518	10.1802	0.475794
Rapgef3	Rap guanine nucleotide exchange factor (GEF) 3	6.83899	5.76842	0.476131
Tmem109	transmembrane protein 109	9.06548	7.9958	0.476425
Asap1	ArfGAP with SH# domain, ankyrin repeat and PH domain1	7.51032	6.44081	0.476481
Sec61a1	Sec61 alpha 1 subunit (S. cerevisiae)	10.1563	9.08762	0.476745
Arhgap6	Rho GTPase activating protein 6	6.31477	5.2466	0.476924
Sdc2	syndecan 2	7.75002	6.68219	0.477036
Tnpo3	transportin 3	8.85179	7.78612	0.477751
Fuca1	fucosidase, alpha-L- 1, tissue	10.5863	9.52072	0.477784
Serhl	serine hydrolase-like	8.32522	7.26022	0.477973
Pcm1	pericentriolar material 1	8.1086	7.04391	0.478075
Hmgb3	high mobility group box 3	9.72878	8.66541	0.478513
Fgl2	fibrinogen-like protein 2	6.83089	5.76772	0.478579
Plod3	procollagen-lysine, 2-oxoglutarate 5-dioxygenase 3	8.43716	7.37465	0.478798
Spef1	sperm flagellar 1	6.15777	5.09709	0.479406
Pitrm1	pitrilysin metallepetidase 1	6.03111	4.97137	0.479719
Per1	period homolog 1 (Drosophila)	8.17012	7.11079	0.479855
Rabac1	Rab acceptor 1 (prenylated)	10.9345	9.87573	0.480028
Stx1a	syntaxin 1A (brain)	6.38802	5.33166	0.480844
Wisp2	WNT1 inducible signaling pathway protein 2	6.59713	5.54157	0.48111
Lman1	lectin, mannose-binding, 1	9.94894	8.89431	0.481421
Etv5	ets variant gene 5	8.51432	7.46011	0.481561
Map3k3	mitogen-activated protein kinase kinase kinase 3	8.27979	7.22585	0.481651
Mitf	microphthalmia-associated transcription factor	6.90811	5.85427	0.481684
Fam49a	family with sequence similarity 49, member A	7.56595	6.51298	0.481975
Rp2h	retinitis pigmentosa 2 homolog (human)	7.45686	6.40496	0.482333
Glrx	glutaredoxin	9.45516	8.40556	0.483102
Magee1	melanoma antigen, family E, 1	6.53476	5.48574	0.483296
Tmem223	transmembrane protein 223	9.19397	8.14511	0.48335
Ttc30b	tetratricopeptide repeat domain 30B	8.01902	6.97072	0.483538
Vegfb	vascular endothelial growth factor B	7.37999	6.33249	0.483806
Arpc1b	actin related protein 2/3 complex, subunit 1B	10.441	9.39559	0.484507
Aox1	aldehyde oxidase 1	6.36796	5.32359	0.484857
Rhoc	ras homolog gene family, member C	7.98659	6.94228	0.484877
B3gnt8	UDP-GlcNAc:betaGal beta-1,3-N-acetylglucosaminyltransferase 8	8.96793	7.92407	0.485028
Tfpt	TCF3 (E2A) fusion partner	7.03806	5.99431	0.485065
Gpld1	glycosylphosphatidylinositol specific phospholipase D1	7.85756	6.8139	0.485095
Actr1b	ARP1 actin-related protein 1 homolog B, centractin beta (yeast)	7.26498	6.22155	0.485173
Asb1	ankyrin repeat and SOCS box-containing 1	6.19668	5.15389	0.485388
Lrrc33	leucine rich repeat containing 33	6.27208	5.22948	0.485452
Glrb	glycine receptor, beta subunit	7.92078	6.87837	0.485516
Tesk1	testis specific protein kinase 1	7.52713	6.48554	0.485792
Gna11	guanine nucleotide binding protein, alpha 11	9.6827	8.64118	0.485815
Cd53	CD53 antigen	6.62073	5.57927	0.485836
Slc1a4	solute carrier family 1 (glutamate/neutral amino acid transporter), member 4	7.25329	6.21304	0.486243
Lyrm4	LYR motif containing 4	7.93243	6.8923	0.486284
Serpinb6a	serine (or cysteine) peptidase inhibitor, clade B, member 6a	10.1577	9.11774	0.486341
Prkacb	protein kinase, cAMP dependent, catalytic, beta	9.04767	8.00849	0.486604
Rbm16	RNA binding motif protein 16	7.26413	6.22525	0.486705
Lpcat1	lysophosphatidylcholine acyltransferase 1	7.08205	6.04399	0.486982
Lrp4	low density lipoprotein receptor-related protein 4	7.01268	5.97468	0.487002
Tmem176a	transmembrane protein 176A	10.3801	9.3425	0.48713
Wdr6	WD repeat domain 6	8.83229	7.79621	0.487651
Tcta	T-cell leukemia translocation altered gene	8.31222	7.2768	0.487874
Prickle1	prickle like 1 (Drosophila)	7.90051	6.86584	0.488128
Igfbp2	insulin-like growth factor binding protein 2	12.8459	11.8126	0.488584
Nt5dc3	5@#$%&-nucleotidase domain containing 3	6.55826	5.5258	0.488876
Kif26a	kinesin family member 26A	7.7385	6.70607	0.488886
Arl15	ADP-ribosylation factor-like 15	7.81989	6.78902	0.489415
Fxc1	fractured callus expressed transcript 1	10.2258	9.19528	0.489517
Cyhr1	cysteine and histidine rich 1	6.66865	5.63867	0.489717
Glg1	golgi apparatus protein 1	10.0129	8.98301	0.489758
Uap1l1	UDP-N-acteylglucosamine pyrophosphorylase 1-like 1	8.06293	7.0332	0.489802
Bcl2l11	BCL2-like 11 (apoptosis facilitator)	8.44406	7.41457	0.489883
Golim4	golgi integral membrane protein 4	10.2748	9.24541	0.489921
Pip4k2a	phosphatidylinositol-5-phosphate 4-kinase, type II, alpha	6.73567	5.70688	0.490121
Pigk	phosphatidylinositol glycan anchor biosynthesis, class K	7.53929	6.51079	0.49022
Nav2	neuron navigator 2	6.02972	5.00133	0.490257
Ddah1	dimethylarginine dimethylaminohydrolase 1	9.47647	8.44915	0.490621
Gstm5	glutathione S-transferase, mu 5	9.41717	8.39023	0.49075
Gatad2a	GATA zinc finger domain containing 2A	7.6752	6.64872	0.490906
Rph3al	rabphilin 3A-like (without C2 domains)	6.9672	5.94081	0.490937
Abhd8	abhydrolase domain containing 8	7.26025	6.23394	0.490964
Bbs2	Bardet-Biedl syndrome 2 (human)	6.76778	5.74331	0.491591
Paip1	polyadenylate binding protein-interacting protein 1	6.29284	5.26939	0.491939
Flywch1	FLYWCH-type zinc finger 1	6.98814	5.96556	0.492235
Gas2	growth arrest specific 2	7.12062	6.09969	0.492799
Etv1	ets variant gene 1	6.53486	5.51417	0.492881
Jam3	junction adhesion molecule 3	6.4944	5.47634	0.49378
Eif1ay	eukaryotic translation initiation factor 1A, Y-linked	7.1725	6.15475	0.493886
Mia3	melanoma inhibitory activity 3	9.73599	8.72045	0.494643
Mfap3	microfibrillar-associated protein 3	8.30653	7.29271	0.495233
Tgif2	TGFB-induced factor homeobox 2	8.05491	7.04149	0.495371
Ccnd3	cyclin D3	8.84509	7.8321	0.495518
Mxd4	Max dimerization protein 4	6.06308	5.05138	0.495961
Fancf	Fanconi anemia, complementation group F	6.74547	5.73405	0.496058
Zmat5	zinc finger, matrin type 5	7.04635	6.03523	0.496161
Dhodh	dihydroorotate dehydrogenase	6.16443	5.15398	0.496391
Nrm	nurim (nuclear envelope membrane protein)	8.15903	7.14931	0.496643
Gtrgeo22	gene trap ROSA b-geo 22	7.47132	6.46168	0.49667
Gemin7	gem (nuclear organelle) associated protein 7	8.38512	7.37631	0.496956
Ifitm2	interferon induced transmembrane protein 2	12.0394	11.0307	0.496977
Eif4e3	eukaryotic translation initiation factor 4E member 3	6.38279	5.37489	0.49727
Nt5c3l	5@#$%&-nucleotidase, cytosolic III-like	7.53887	6.53108	0.497307
Tubb5	tubulin, beta 5	9.81997	8.81234	0.497363
Tpbg	trophoblast glycoprotein	8.14676	7.1392	0.497387
Pura	purine rich element binding protein A	8.96723	7.96172	0.498094
Ear2	eosinophil-associated, ribonuclease A family, member 2	6.15177	5.14628	0.498101
Svep1	sushi, von Willebrand factor type A, EGF and pentraxin domain containing 1	8.67323	7.66787	0.498146
Gatad2b	GATA zinc finger domain containing 2B	8.57275	7.56785	0.498305
Lrrc58	leucine rich repeat containing 58	10.5155	9.51067	0.498318
Rgs2	regulator of G-protein signaling 2	7.63589	6.63247	0.498816
Vamp2	vesicle-associated membrane protein 2	8.1518	7.14864	0.498906
Nudt9	nudix (nucleoside diphosphate linked moiety X)-type motif 9	8.75195	7.74923	0.499058
Miip	migration and invasion inhibitory protein	6.86296	5.86092	0.499293
Sema5a	sema domain, seven thrombospondin repeats (type 1 and type 1-like), transmembrane domain (TM) and short cytoplasmic domain, (semaphorin) 5A	7.93906	6.93819	0.499699
