# Supplementary material for: Critical Role of Klf5 in Regulating Gene Expression during Post-Eyelid Opening Maturation of Mouse Corneas
Source: PLoS One. 2012 Sep 14;7(9):e44771. doi: 10.1371/journal.pone.0044771 (PMC3443110; doi:10.1371/journal.pone.0044771)
Supplement: Table S8 — Genes whose expression is decreased at PN56 in both Klf4 CN and Klf5 CN corneas. Transcription factors are in bold. Genes are annotated by other effects as follows: (*) = developmental effect, (**) = PN11 Klf5CN effect, (***) = both. All 43 developmental effects are increases except Agpat3, Lamb1-1, Ntn1, Satb1 and Tox. All 48 PN56 Klf5CN effects are decreases except Vgll3. (XLSX) [file pone.0044771.s011.xlsx]

## Sheet: Sheet1
Supplemental Table 8. Genes whose expression is decreased at PN56 in both Klf4CN and Klf5CN corneas. Transcription factors are in bold. Genes are annotated by other effects as follows: (*) = developmental effect, (**) = PN11 Klf5CN effect, (***) = both. All 43 developmental effects are increases except Agpat3, Lamb1-1, Ntn1, Satb1 and Tox. All 48 PN56 Klf5CN effects are decreases except Vgll3.
Adh6b **	Esyt3	Myo6 *	Sgk3 ***
Agpat3 *	Fam176a **	Ndn	Slc19a2 ***
Akr1c12 **	Fam184b ***	Npr3	Slc46a2 **
Akr1c13 **	Fermt3 *Frem2	Ntn1 *	Stk35 ***
Bnc1 **	Gkn1 **	Paqr5 **	Syne1 ***
Cd109 **	Gpt **	Phlda2	Tkt **
Ces3 **	Gsta1 /// Gsta2 **	Phtf2	Tmem218
Chchd7 *	Gyg **	Ppp1r3c ***	Tmprss11d
Clip4 *	Homer2 ***	Prkcb	Tox ***
Cntf *	Hs3st3b1 **	Prom2 ***	Tppp
Crlf1 **	Il1f5 *	Prss32 ***	Trim2 *
Csgalnact1	Kcnc2 *	Pygl	Trpm3 ***
Cst6	Kcnv1 **	Rab27b *	Tst
Cyp24a1 *	Kif26a **	Rasef **	Ttc36 **
Cyp3a13 **	Krt78 *	Rasgrf1 ***	Usp46
Dapl1	Lamb1-1 *	Rasl11b	Vgll3 **
Dlg2 **	Lect1	Rhox4a *
Dos	LOC100048362	Rnf144b *
Dsg1a **	Lrrc4 ***	Satb1 *
Echdc3 *	Ly6g6c *	Scd2 ***
Efcab6 **	Lynx1 ***	Scrn3
