# Supplementary material for: Critical Role of Klf5 in Regulating Gene Expression during Post-Eyelid Opening Maturation of Mouse Corneas
Source: PLoS One. 2012 Sep 14;7(9):e44771. doi: 10.1371/journal.pone.0044771 (PMC3443110; doi:10.1371/journal.pone.0044771)
Supplement: Table S9 — Genes whose expression is increased in both Klf4 CN and Klf5 CN corneas at PN56. Transcription factors are highlighted in bold. Genes are annotated by the other effects. (*) = developmental effect, (**) = Klf5CN effect in PN11 cornea also, (***) = both. All changes in the PN11 Klf5CN are increases and all developmental changes are decreases, except those shaded grey. (XLSX) [file pone.0044771.s012.xlsx]

## Sheet: Supp Table 9
Supplemental Table 9. Genes whose expression is increased in PN56 corneas of both Klf4CN and Klf5CN animals.
Transcription factors are highlighted in bold. Genes are annotated by the other effects:
(*) = developmental effect, (**) = Klf5CN effect in PN11 cornea also, (***) = both.
All changes in the PN11 Klf5CN are increases, all developmental changes are decreases except genes shaded grey.
Abcb1b **	Cebpb	Faim3 **	Lcp1 ***	Pdlim4 ***	Slc1a4 *
Actn1 ***	Cebpd **	Fam132a *	Lgals3bp	Pigr	Slc26a4 **
Adam28	Cfh /// LOC100048018 ***	Fcgr2b ***	Lgi2 *	Plod2 *	Slc39a6 *
Adam8 **	Cfl1 **	Fgl2	Limd2 *	Plscr1 *	Slc5a9 **
Adcy7 ***	Cftr ***	Filip1l **	LOC624295	Pltp *	Slco1a5 **
Ak7	Chi3l1 **	Fkbp1a *	LOC676654 /// Lyn ***	Pmaip1 **	Slfn2
Alox12e	Clca2 ***	Flot2 *	Lpgat1	Ppbp **	Slpi **
Alox15 ***	Clec2d ***	Fxyd5 **	Ltbp1 *	Ppp1r18	Soat1 ***
Apobec1 **	Clec4a3 ***	Gatm **	Ltf ***	Ppp1r3b *	Socs3 **
Apobec3 **	Clic6 *	Glipr1 **	Ly6e **	Prdx4 *	Sox4 ***
Arl4c /// LOC632433 *	Clmn ***	Glis3 **	Ly86 ***	Prkca *	Sprr2a **
Asrgl1	Clu /// LOC100046120 **	Gm10397	Lyz2 ***	Prkd1 *	Spsb1 *
Atf3 **	Cmah ***	Gm2785 /// Ifi203 /// Ifi204 /// Ifi205 /// LOC192690 /// LOC640890 /// Mnda **	Mab21l3 **	Ptger4 **	Srgn **
Atp10a	Cntn1 **	Gpha2	Maf ***	Ptges	St3gal4
Atp11a **	Col14a1 *	H2-Aa **	Man1a ***	Ptprc **	St5
B2m	Col23a1 ***	H2-Ab1 **	Man2a1	Pvrl3 ***	Stard5 *
B3galnt1 *	Coro1a ***	H2-DMa ***	Matn2 *	Pxdn *	Steap4 **
B4galnt1 **	Cp ***	H2-Q7 **	Mbp ***	Rab11fip5 *	Stom *
BC006779 **	Crisp1 ***	H6pd *	Mfap5 *	Rbms3 *	Stxbp6
Bcl2a1a /// Bcl2a1b /// Bcl2a1d **	Csrp1	Hk2 ***	Mfge8 ***	Rbpms	Sulf2 ***
Bnc2 *	Ctsc	Hmgcll1 **	Mmp13 ***	Rell1	Synpo **
C1qa *	Ctsz *	Hpgd *	Mmp15 *	Rnf128	Tfrc ***
C1qb ***	Cxcl16 **	Icam1 ***	Moxd1 ***	Runx1 ***	Timp2 *
C1qc ***	Cxcl3 **	Ifi203 ***	Mpeg1 **	Runx2	Tmem173 **
C3 ***	Cxcl5 **	Ifi205 /// Mnda **	Ms4a6c **	S100a4 ***	Tmem176a *
C4b **	Cyba ***	Ifitm3	Ms4a6d ***	S100a8 **	Tmem176b
Car12 **	Cybb ***	Ifnar2 ***	Msn ***	Samhd1	Tnc **
Casp1	Ddit4 *	Il13ra1 ***	Myo1b **	Scara3 ***	Tnfaip2 *
Casp12 ***	Diap2	Il18r1	Myo5a ***	Sectm1b *	Tnfrsf22 /// Tnfrsf23 **
Casp4 **	Dse *	Il1r2 **	Nfib *	Septin 9	Tnfsf10 **
Ccdc109b	Ece1 *	Il6st *	Nfkbie **	Serinc2	Trpm6 ***
Ccdc3 *	Ecm1 ***	Il7r **	Nlrp10 ***	Serpina3g **	Tsc22d1
Ccl6 **	Eif4e3 **	Itpripl2	Nt5e **	Serpina3n **	Tspan13 *
Ccl9 **	Emb *	Jun	Nucb2 *	Serpinb6b **	Ttc39a
Ccnd2 *	Emr1 **	Kcnh1	Olfm1 *	Serpinb9 **	Tulp3 *
Ccr1 ***	Enpp1 ***	Kcnj15 **	P2ry10 **	Serpine2 **	Tyrobp ***
Ccrn4l /// LOC100047134 **	Epsti1 *	Krt17 **	P4ha2	Sestd1 **	Wisp1 ***
Cd14 **	Ets1 ***	Krt8 **	Pcdhb9 *	Sftpd ***	Zmynd15 **
Cd52 **	Expi ***	Laptm5 ***	Pde4b	Sh3pxd2b *
Cd74 **	Fabp4 ***	Lcn2 ***	Pdgfc *	Shroom3 ***
2010002N04Rik		NGF-induced differentuation clone 67
6230424C14Rik *		uncharacterized protein LOC67786
BC006779		PPAR gamma-DNA-binding domain interacting protein1
