# Supplementary material for: Critical Role of Klf5 in Regulating Gene Expression during Post-Eyelid Opening Maturation of Mouse Corneas
Source: PLoS One. 2012 Sep 14;7(9):e44771. doi: 10.1371/journal.pone.0044771 (PMC3443110; doi:10.1371/journal.pone.0044771)
Supplement: Table S10 — Canonical pathways enriched in PN11 and PN56 corneal Klf5-target genes or in developmentally-modulated genes. Aggregates of differentially expressed genes in PN11or PN56 Klf5CN corneas, and during WT corneal maturation were subjected to canonical pathway analysis. Pathways for which at least one group showed significant (−log(p) >5) enrichment were selected. Where upregulated genes exceed downregulated genes by >2-fold, cells are colored red; where downregulated genes exceed upregulated genes by >2-fold, cells are colored green. Otherwise cells are colored yellow. For Klf5CN groups, significantly enriched pathways are dominated by upregulated genes. Developmentally modulated pathways contain a fair balance of up- and down-regulated genes. (XLSX) [file pone.0044771.s013.xlsx]

## Sheet: Sheet1
Supplemental Table 10. Canonical pathways enriched in PN11 and PN56 corneal Klf5-target genes or in developmentally-modulated genes. Aggregates of differentially expressed genes in PN11or PN56 Klf5CN corneas, and during WT corneal maturation were subjected to canonical pathway analysis. Pathways for which at least one group showed significant (-log(p) > 5) enrichment were selected. Where upregula…
Ingenuity Canonical Pathways	Total number of genes in pathway	PN11: Klf5CN vs. WT: number of genes modulated			PN56: Klf5CN vs. WT: number of genes modulated			PN56 WT vs. PN11 WT: number of genes modulated
		-log(p)	Down	Up	-log(p)	Down	Up	-log(p)	Down	Up
Hepatic Fibrosis / Hepatic Stellate Cell Activation	147	12.8	3	27	18.1	1	34	11.1	38	15
Atherosclerosis Signaling	131	16.3	5	26	12.5	2	24	5.44	27	9
LXR/RXR Activation	131	12.9	2	25	11.8	3	22		10	15
Dendritic Cell Maturation	188	9.87	1	25	12.1	1	27	6.73	21	23
Leukocyte Extravasation Signaling	200	9.15	4	25	12	3	29	8.26	34	23
Role of Macrophages, Fibroblasts and Endothelial Cells in Rheumatoid Arthritis	336	7.79	4	32	10.9	3	37	9.18	43	41
Integrin Signaling	210		1	14		2	13	8.6	30	31
Graft-versus-Host Disease Signaling	50	8.45	0	13	6.71	1	10		4	7
Role of Osteoblasts, Osteoclasts and Chondrocytes in Rheumatoid Arthritis	240	5.48	2	24	6.05	2	24	8.2	32	34
Ephrin Receptor Signaling	200		4	9		0	13	8.1	30	25
Molecular Mechanisms of Cancer	379		4	11		3	15	7.97	44	46
Altered T Cell and B Cell Signaling in Rheumatoid Arthritis	92	7.4	1	16	6.25	1	14		6	10
TREM1 Signaling	66	5.17	1	10	7.28	0	13		6	6
Wnt/ β-catenin Signaling	174		3	7		1	7	6.57	25	26
Complement System	35	5.06	0	8	6.39	0	9		7	1
Huntington's Disease Signaling	238		4	11		2	9	6.18	25	34
Communication between Innate and Adaptive Immune Cells	109	5.98	1	13	5.56	1	12		4	9
LPS/IL-1 Mediated Inhibition of RXR Function	223	5.22	11	12	5.74	8	15		21	11
Paxillin Signaling	112		0	9		0	7	5.69	16	17
ILK Signaling	193		1	11		0	12	5.66	27	23
PTEN Signaling	124		1	4		0	6	5.51	15	20
Role of NFAT in Cardiac Hypertrophy	211		2	7		1	8	5.18	30	20
Factors Promoting Cardiogenesis in Vertebrates	95					2	5	5.17	18	12
Agrin Interactions at Neuromuscular Junction	69		0	5		1	5	5.13	11	14
